# Supplementary material for: Methyl c-1-cyano-t-2-methyl­sulfonyl-3-phenyl­cyclo­propane­carboxyl­ate
Source: Acta Crystallogr Sect E Struct Rep Online. 2011 May 25;67(Pt 6):o1504. doi: 10.1107/S1600536811016370 (PMC3120552; doi:10.1107/S1600536811016370)
Supplement: Supplementary file 1 [file e-67-o1504-sup1.cif]

##############################################################################
#                                                                            #
# This CIF contains the data in a paper accepted for publication in          #
# Acta Crystallographica Section E. It conforms to the requirements of       #
# Notes for Authors for Acta Crystallographica Section E, and has been       #
# peer reviewed under the auspices of the IUCr Commission on Journals.       #
#                                                                            #
# Full details of the Crystallographic Information File format               #
# are given in the paper "The Crystallographic Information File (CIF):       #
# a New Standard Archive File for Crystallography" by S. R. Hall, F. H.      #
# Allen and I. D. Brown [Acta Cryst. (1991), A47, 655-685].                  #
#                                                                            #
# The current version of the core CIF dictionary is obtainable from          #
# ftp://ftp.iucr.org/pub/cif_core.dic.                                       #
#                                                                            #
# Software is freely available for graphical display of the structure(s)     #
# in this CIF. For information consult the CIF software page                 #
# http://www.iucr.org/resources/cif/software.                                #
#                                                                            #
# This file may be used for bona fide research purposes within the           #
# scientific community so long as proper attribution is given to the journal # 
# article from which it was obtained.                                        #
#                                                                            #
##############################################################################
data_global
_audit_creation_method     'WinGX routine CIF_UPDATE'
_audit_conform_dict_name     cif_core.dic
_audit_conform_dict_version     2.4
_journal_date_recd_electronic     2011-03-19
_journal_date_accepted     2011-04-29
_journal_name_full     'Acta Crystallographica, Section E'
_journal_year     2011
_journal_volume     67
_journal_issue      6
_journal_page_first     o1504
_journal_page_last     o1504
_journal_paper_category     QO
_journal_coeditor_code     AA2006
_publ_contact_author_name     'Vasin, Victor A.'
_publ_contact_author_address
;Department of Chemistry, N. P. Ogarev Mordovian State University,
 430005 Saransk, Russian Federation
;
_publ_contact_author_email     vasin@mrsu.ru
_publ_contact_author_fax     ?
_publ_contact_author_phone     ?
_publ_section_title
;
Methyl
<i>c</i>-1-cyano-<i>t</i>-2-methylsulfonyl-3-phenylcyclopropanecarboxylate
;
loop_
    _publ_author_name
    _publ_author_footnote
    _publ_author_address
    'Vasin, Victor A.' .
;
Department of Chemistry
N. P. Ogarev Mordovian State University,
430005 Saransk
Russian Federation
;
    'Bolusheva, Irina Yu.' .
;
Department of Chemistry
N. P. Ogarev Mordovian State University,
430005 Saransk
Russian Federation
;
    'Neverov, Vyacheslav A.' .
;
Department of Physics
N. P. Ogarev Mordovian State University,
430005 Saransk
Russian Federation
;
    'Somov, Nikolai V.' .
;
Department of Physics
N.I. Lobachevsky State University of Nizhni Novgorod,
603950 Nizhni Novgorod
Russian Federation
;
data_I
_chemical_name_systematic
;
Methyl
<i>c</i>-1-cyano-<i>t</i>-2-methylsulfonyl-3-phenylcyclopropanecarboxylate
;
_chemical_formula_moiety     'C13 H13 N O4 S'
_chemical_formula_sum     'C13 H13 N O4 S'
_chemical_formula_iupac     'C13 H13 N O4 S'
_chemical_formula_weight     279.3
_symmetry_cell_setting     orthorhombic
_symmetry_space_group_name_H-M     'P n a 21'
_symmetry_space_group_name_Hall     'P 2c -2n'
loop_
    _symmetry_equiv_pos_as_xyz
    'x, y, z'
    '-x, -y, z+1/2'
    'x+1/2, -y+1/2, z'
    '-x+1/2, y+1/2, z+1/2'
_cell_length_a     10.7323(4)
_cell_length_b     20.0790(6)
_cell_length_c     6.2663(2)
_cell_angle_alpha     90
_cell_angle_beta     90
_cell_angle_gamma     90
_cell_volume     1350.35(8)
_cell_formula_units_Z     4
_cell_measurement_reflns_used     10874
_cell_measurement_theta_min     3.399
_cell_measurement_theta_max     32.9082
_cell_measurement_temperature     293(2)
_exptl_crystal_description     prism
_exptl_crystal_colour     colorless
_exptl_crystal_size_max     0.1982
_exptl_crystal_size_mid     0.1495
_exptl_crystal_size_min     0.1207
_exptl_crystal_density_diffrn     1.374
_exptl_crystal_density_method     'not measured'
_exptl_crystal_F_000     584
_exptl_absorpt_coefficient_mu     0.249
_exptl_absorpt_correction_type     multi-scan
_exptl_absorpt_process_details
;
(CrysAlis PRO; Oxford Diffraction, 2010)
;
_exptl_absorpt_correction_T_min     0.96389
_exptl_absorpt_correction_T_max     1
_exptl_special_details
;
CrysAlisPro (Oxford Diffraction Ltd., 2010)
Empirical absorption correction using spherical harmonics,
 implemented in SCALE3 ABSPACK scaling algorithm.
;
_diffrn_ambient_temperature     293(2)
_diffrn_radiation_type     MoK\a
_diffrn_radiation_wavelength     0.71073
_diffrn_radiation_monochromator     graphite
_diffrn_measurement_device_type     'Xcalibur, Sapphire3, Gemini'
_diffrn_measurement_method     '\w scans'
_diffrn_detector_area_resol_mean     16.0302
_diffrn_reflns_number     21704
_diffrn_reflns_av_R_equivalents     0.0255
_diffrn_reflns_theta_min     3.41
_diffrn_reflns_theta_max     28.28
_diffrn_reflns_theta_full     28.28
_diffrn_measured_fraction_theta_max     0.998
_diffrn_measured_fraction_theta_full     0.998
_diffrn_reflns_limit_h_min     -14
_diffrn_reflns_limit_h_max     14
_diffrn_reflns_limit_k_min     -26
_diffrn_reflns_limit_k_max     26
_diffrn_reflns_limit_l_min     -8
_diffrn_reflns_limit_l_max     8
_refine_special_details
;
The one restraint corresponded to floating origin restraints. Refinement of
<i>F</i>^2^ against ALL reflections. The weighted <i>R</i>-factor <i>wR</i>
and goodness of fit <i>S</i> are based on <i>F</i>^2^, conventional
<i>R</i>-factors <i>R</i> are based on <i>F</i>, with <i>F</i> set to zero for
negative <i>F</i>^2^. The threshold expression of <i>F</i>^2^ >
\s(<i>F</i>^2^) is used only for calculating <i>R</i>-factors(gt) <i>etc</i>.
and is not relevant to the choice of reflections for refinement.
<i>R</i>-factors based on <i>F</i>^2^ are statistically about twice as large
as those based on <i>F</i>, and <i>R</i>- factors based on ALL data will be
even larger.
;
_reflns_number_total     3353
_reflns_number_gt     3044
_reflns_threshold_expression     I>2\s(I)
_refine_ls_structure_factor_coef     Fsqd
_refine_ls_matrix_type     full
_refine_ls_R_factor_all     0.0353
_refine_ls_R_factor_gt     0.0308
_refine_ls_wR_factor_gt     0.0763
_refine_ls_wR_factor_ref     0.078
_refine_ls_goodness_of_fit_ref     0.975
_refine_ls_restrained_S_all     0.974
_refine_ls_number_reflns     3353
_refine_ls_number_parameters     172
_refine_ls_number_restraints     1
_refine_ls_hydrogen_treatment     constr
_refine_ls_weighting_scheme     calc
_refine_ls_weighting_details
                 'calc w=1/[\s^2^(Fo^2^)+(0.0559P)^2^] where P=(Fo^2^+2Fc^2^)/3'
_atom_sites_solution_hydrogens     geom
_atom_sites_solution_primary     direct
_atom_sites_solution_secondary     difmap
_refine_ls_shift/su_max     0
_refine_ls_shift/su_mean     0
_refine_diff_density_max     0.233
_refine_diff_density_min     -0.139
_refine_ls_extinction_method     none
_refine_ls_abs_structure_details
;
Flack (1983), 1523 Friedel pairs
;
_refine_ls_abs_structure_Flack     0.05(5)
loop_
    _atom_type_symbol
    _atom_type_description
    _atom_type_scat_dispersion_real
    _atom_type_scat_dispersion_imag
    _atom_type_scat_source
    S S 0.1246 0.1234 'International Tables Vol C Tables 4.2.6.8 and 6.1.1.4'
    O O 0.0106 0.006 'International Tables Vol C Tables 4.2.6.8 and 6.1.1.4'
    N N 0.0061 0.0033 'International Tables Vol C Tables 4.2.6.8 and 6.1.1.4'
    C C 0.0033 0.0016 'International Tables Vol C Tables 4.2.6.8 and 6.1.1.4'
    H H 0 0 'International Tables Vol C Tables 4.2.6.8 and 6.1.1.4'
_computing_data_collection
;
CrysAlis PRO (Oxford Diffraction, 2010)
;
_computing_cell_refinement
;
CrysAlis PRO (Oxford Diffraction, 2010)
;
_computing_data_reduction
;
CrysAlis PRO (Oxford Diffraction, 2010)
;
_computing_structure_solution     'SHELXS97 (Sheldrick, 2008)'
_computing_structure_refinement     'SHELXL97 (Sheldrick, 2008)'
_computing_molecular_graphics     'PLATON (Spek, 2009)'
_computing_publication_material     'publCIF (Westrip 2010)'
loop_
    _atom_site_type_symbol
    _atom_site_label
    _atom_site_fract_x
    _atom_site_fract_y
    _atom_site_fract_z
    _atom_site_U_iso_or_equiv
    _atom_site_adp_type
    _atom_site_calc_flag
    _atom_site_refinement_flags
    _atom_site_occupancy
    _atom_site_symmetry_multiplicity
    _atom_site_disorder_assembly
    _atom_site_disorder_group
    S S1 0.29436(2) 0.295171(11) 0.76310(4) 0.04011(6) Uani d . 1 1 . .
    O O1 -0.01457(7) 0.35848(4) 1.05436(11) 0.04777(19) Uani d . 1 1 . .
    O O2 0.27636(12) 0.27721(5) 0.98035(16) 0.0874(4) Uani d . 1 1 . .
    O O3 0.41644(8) 0.29350(4) 0.67581(19) 0.0666(3) Uani d . 1 1 . .
    O O4 0.16184(7) 0.38091(4) 1.22923(10) 0.04745(19) Uani d . 1 1 . .
    N N1 -0.03319(10) 0.47196(5) 0.65545(16) 0.0532(3) Uani d . 1 1 . .
    C C1 -0.07127(13) 0.33421(7) 1.2490(2) 0.0652(3) Uani d . 1 1 . .
    H H1A -0.1541 0.3188 1.2191 0.098 Uiso calc R 1 1 . .
    H H1B -0.0749 0.3696 1.3519 0.098 Uiso calc R 1 1 . .
    H H1C -0.0225 0.2982 1.3052 0.098 Uiso calc R 1 1 . .
    C C2 0.04443(9) 0.44609(4) 0.74669(15) 0.0345(2) Uani d . 1 1 . .
    C C3 0.20022(12) 0.24604(6) 0.5992(3) 0.0643(4) Uani d . 1 1 . .
    H H3A 0.1166 0.2460 0.6533 0.097 Uiso calc R 1 1 . .
    H H3B 0.2317 0.2013 0.5971 0.097 Uiso calc R 1 1 . .
    H H3C 0.2007 0.2638 0.4569 0.097 Uiso calc R 1 1 . .
    C C4 0.14145(8) 0.41098(4) 0.86151(14) 0.02960(19) Uani d . 1 1 . .
    C C5 0.10008(9) 0.38160(5) 1.07244(13) 0.0337(2) Uani d . 1 1 . .
    C C6 0.28383(11) 0.51912(5) 0.55263(17) 0.0454(3) Uani d . 1 1 . .
    H H6 0.2305 0.4930 0.4707 0.054 Uiso calc R 1 1 . .
    C C7 0.40648(13) 0.61805(6) 0.5922(2) 0.0642(4) Uani d . 1 1 . .
    H H7 0.4357 0.6582 0.5376 0.077 Uiso calc R 1 1 . .
    C C8 0.31902(8) 0.49822(4) 0.75425(17) 0.0354(2) Uani d . 1 1 . .
    C C9 0.44182(12) 0.59803(6) 0.7918(2) 0.0617(4) Uani d . 1 1 . .
    H H9 0.4947 0.6247 0.8726 0.074 Uiso calc R 1 1 . .
    C C10 0.27718(8) 0.43416(5) 0.85051(15) 0.0327(2) Uani d . 1 1 . .
    H H10 0.3262 0.4211 0.9757 0.039 Uiso calc R 1 1 . .
    C C11 0.23653(9) 0.37605(5) 0.71750(14) 0.0319(2) Uani d . 1 1 . .
    H H11 0.2267 0.3868 0.5659 0.038 Uiso calc R 1 1 . .
    C C12 0.39901(11) 0.53807(5) 0.8741(2) 0.0475(3) Uani d . 1 1 . .
    H H12 0.4238 0.5245 1.0095 0.057 Uiso calc R 1 1 . .
    C C13 0.32830(14) 0.57925(6) 0.4726(2) 0.0600(3) Uani d . 1 1 . .
    H H13 0.3047 0.5932 0.3369 0.072 Uiso calc R 1 1 . .
loop_
    _atom_site_aniso_label
    _atom_site_aniso_U_11
    _atom_site_aniso_U_22
    _atom_site_aniso_U_33
    _atom_site_aniso_U_12
    _atom_site_aniso_U_13
    _atom_site_aniso_U_23
    S1 0.03721(11) 0.03399(9) 0.04912(13) 0.00838(9) 0.00024(12) 0.00378(12)
    O1 0.0483(4) 0.0622(4) 0.0328(3) -0.0185(3) -0.0033(3) 0.0071(3)
    O2 0.1419(10) 0.0668(5) 0.0534(5) 0.0470(6) 0.0050(6) 0.0223(5)
    O3 0.0311(4) 0.0541(4) 0.1144(8) 0.0099(3) 0.0021(4) 0.0004(5)
    O4 0.0514(4) 0.0653(4) 0.0257(3) -0.0055(4) -0.0068(3) 0.0087(3)
    N1 0.0513(5) 0.0676(6) 0.0406(4) 0.0219(5) -0.0035(4) 0.0105(4)
    C1 0.0665(7) 0.0860(8) 0.0431(6) -0.0335(6) 0.0020(6) 0.0121(6)
    C2 0.0395(4) 0.0375(4) 0.0265(4) 0.0062(3) 0.0006(4) -0.0002(4)
    C3 0.0489(7) 0.0460(6) 0.0982(10) -0.0072(5) -0.0028(7) -0.0096(7)
    C4 0.0331(4) 0.0326(4) 0.0230(4) 0.0039(3) -0.0016(4) 0.0010(3)
    C5 0.0418(5) 0.0348(4) 0.0245(4) 0.0006(4) -0.0005(4) 0.0006(4)
    C6 0.0544(6) 0.0414(5) 0.0404(5) -0.0058(5) 0.0006(5) 0.0068(4)
    C7 0.0624(7) 0.0420(5) 0.0882(9) -0.0070(6) 0.0216(7) 0.0101(6)
    C8 0.0339(4) 0.0359(4) 0.0365(4) 0.0011(3) 0.0024(4) -0.0001(5)
    C9 0.0505(6) 0.0458(5) 0.0888(10) -0.0107(5) 0.0006(7) -0.0115(6)
    C10 0.0318(4) 0.0376(5) 0.0286(4) 0.0012(4) -0.0045(4) 0.0035(4)
    C11 0.0328(4) 0.0343(4) 0.0287(4) 0.0064(4) -0.0018(3) 0.0028(3)
    C12 0.0440(5) 0.0464(5) 0.0521(6) -0.0034(5) -0.0037(5) -0.0062(5)
    C13 0.0739(8) 0.0492(6) 0.0569(7) 0.0020(6) 0.0098(6) 0.0166(6)
_geom_special_details
;
All s.u.'s (except the s.u. in the dihedral angle between two l.s. planes)
are estimated using the full covariance matrix. The cell s.u.'s are taken
into account individually in the estimation of s.u.'s in distances, angles
and torsion angles; correlations between s.u.'s in cell parameters are only
used when they are defined by crystal symmetry. An approximate (isotropic)
treatment of cell s.u.'s is used for estimating s.u.'s involving l.s.
planes.
;
loop_
    _geom_bond_atom_site_label_1
    _geom_bond_atom_site_label_2
    _geom_bond_site_symmetry_2
    _geom_bond_distance
    _geom_bond_publ_flag
    S1 O3 . 1.4202(9) ?
    S1 O2 . 1.4215(10) ?
    S1 C3 . 1.7462(14) ?
    S1 C11 . 1.7619(9) ?
    O1 C5 . 1.3199(12) ?
    O1 C1 . 1.4477(14) ?
    O4 C5 . 1.1853(11) ?
    N1 C2 . 1.1360(13) ?
    C1 H1A . 0.9600 ?
    C1 H1B . 0.9600 ?
    C1 H1C . 0.9600 ?
    C2 C4 . 1.4488(12) ?
    C3 H3A . 0.9600 ?
    C3 H3B . 0.9600 ?
    C3 H3C . 0.9600 ?
    C4 C5 . 1.5140(12) ?
    C4 C10 . 1.5308(13) ?
    C4 C11 . 1.5320(12) ?
    C6 C8 . 1.3838(15) ?
    C6 C13 . 1.3918(17) ?
    C6 H6 . 0.9300 ?
    C7 C9 . 1.367(2) ?
    C7 C13 . 1.368(2) ?
    C7 H7 . 0.9300 ?
    C8 C12 . 1.3934(15) ?
    C8 C10 . 1.4899(13) ?
    C9 C12 . 1.3879(16) ?
    C9 H9 . 0.9300 ?
    C10 C11 . 1.4988(13) ?
    C10 H10 . 0.9800 ?
    C11 H11 . 0.9800 ?
    C12 H12 . 0.9300 ?
    C13 H13 . 0.9300 ?
loop_
    _geom_angle_atom_site_label_1
    _geom_angle_atom_site_label_2
    _geom_angle_atom_site_label_3
    _geom_angle_site_symmetry_1
    _geom_angle_site_symmetry_3
    _geom_angle
    _geom_angle_publ_flag
    O3 S1 O2 . . 119.22(7) ?
    O3 S1 C3 . . 107.09(6) ?
    O2 S1 C3 . . 109.97(8) ?
    O3 S1 C11 . . 106.52(5) ?
    O2 S1 C11 . . 109.95(5) ?
    C3 S1 C11 . . 102.80(5) ?
    C5 O1 C1 . . 115.97(8) ?
    O1 C1 H1A . . 109.5 ?
    O1 C1 H1B . . 109.5 ?
    H1A C1 H1B . . 109.5 ?
    O1 C1 H1C . . 109.5 ?
    H1A C1 H1C . . 109.5 ?
    H1B C1 H1C . . 109.5 ?
    N1 C2 C4 . . 178.08(10) ?
    S1 C3 H3A . . 109.5 ?
    S1 C3 H3B . . 109.5 ?
    H3A C3 H3B . . 109.5 ?
    S1 C3 H3C . . 109.5 ?
    H3A C3 H3C . . 109.5 ?
    H3B C3 H3C . . 109.5 ?
    C2 C4 C5 . . 114.35(8) ?
    C2 C4 C10 . . 120.90(8) ?
    C5 C4 C10 . . 115.90(8) ?
    C2 C4 C11 . . 114.14(8) ?
    C5 C4 C11 . . 122.09(7) ?
    C10 C4 C11 . . 58.60(6) ?
    O4 C5 O1 . . 126.04(9) ?
    O4 C5 C4 . . 124.35(9) ?
    O1 C5 C4 . . 109.60(7) ?
    C8 C6 C13 . . 119.89(11) ?
    C8 C6 H6 . . 120.1 ?
    C13 C6 H6 . . 120.1 ?
    C9 C7 C13 . . 120.25(12) ?
    C9 C7 H7 . . 119.9 ?
    C13 C7 H7 . . 119.9 ?
    C6 C8 C12 . . 119.08(9) ?
    C6 C8 C10 . . 123.31(9) ?
    C12 C8 C10 . . 117.60(10) ?
    C7 C9 C12 . . 120.20(12) ?
    C7 C9 H9 . . 119.9 ?
    C12 C9 H9 . . 119.9 ?
    C8 C10 C11 . . 122.32(9) ?
    C8 C10 C4 . . 124.58(8) ?
    C11 C10 C4 . . 60.74(6) ?
    C8 C10 H10 . . 113.2 ?
    C11 C10 H10 . . 113.2 ?
    C4 C10 H10 . . 113.2 ?
    C10 C11 C4 . . 60.66(6) ?
    C10 C11 S1 . . 121.66(7) ?
    C4 C11 S1 . . 124.13(6) ?
    C10 C11 H11 . . 113.5 ?
    C4 C11 H11 . . 113.5 ?
    S1 C11 H11 . . 113.5 ?
    C9 C12 C8 . . 120.13(12) ?
    C9 C12 H12 . . 119.9 ?
    C8 C12 H12 . . 119.9 ?
    C7 C13 C6 . . 120.45(13) ?
    C7 C13 H13 . . 119.8 ?
    C6 C13 H13 . . 119.8 ?
