# Supplementary material for: Methyl c-1-cyano-t-2-methyl­sulfonyl-3-phenyl­cyclo­propane­carboxyl­ate
Source: Acta Crystallogr Sect E Struct Rep Online. 2011 May 25;67(Pt 6):o1504. doi: 10.1107/S1600536811016370 (PMC3120552; doi:10.1107/S1600536811016370)
Supplement: Supplementary file 2 [file e-67-o1504-Isup2.hkl]

# 
# h,k,l, Fc-squared, Fo-squared, sigma(Fo-squared) and status flag 
# 
data_I
_shelx_title ' BJ1_298K(1) in Pna2(1)' 
_shelx_refln_list_code          4 
_shelx_F_calc_maximum      126.07 
_exptl_crystal_F_000       584.00 
_reflns_d_resolution_high  0.7502 
 
loop_ 
 _symmetry_equiv_pos_as_xyz 
 'x, y, z' 
 '-x, -y, z+1/2' 
 'x+1/2, -y+1/2, z' 
 '-x+1/2, y+1/2, z+1/2' 
 
_cell_length_a    10.7323 
_cell_length_b    20.0790 
_cell_length_c     6.2663 
_cell_angle_alpha  90.000 
_cell_angle_beta   90.000 
_cell_angle_gamma  90.000 
 
_shelx_F_squared_multiplier     1.000 
 
loop_ 
 _refln_index_h 
 _refln_index_k 
 _refln_index_l 
 _refln_F_squared_calc 
 _refln_F_squared_meas 
 _refln_F_squared_sigma 
 _refln_observed_status 
   0   0  -8      140.77      155.88     12.47 o 
   2   0  -8       65.34       68.62      7.21 o 
   4   0  -8       12.41       16.74      6.37 o 
   1   1  -8        0.65        2.53      5.14 o 
   2   1  -8       30.68       38.76      5.39 o 
   3   1  -8       23.92       34.90      4.71 o 
   4   1  -8       13.87       17.95      3.95 o 
   0   2  -8        4.73        3.40      8.28 o 
   1   2  -8       60.48       61.96      5.47 o 
   2   2  -8       28.34       25.98      4.88 o 
   3   2  -8        8.32       14.21      4.18 o 
   1   3  -8       11.09       12.52      4.29 o 
   2   3  -8       39.71       44.38      4.62 o 
   3   3  -8       13.60       13.35      4.22 o 
   0   4  -8      108.08      113.68      6.07 o 
   1   4  -8       31.38       34.30      3.95 o 
   2   4  -8       20.11       20.24      4.11 o 
   3   4  -8       14.97       20.84      4.43 o 
   1   5  -8        7.35       10.45      3.47 o 
   2   5  -8       11.26       16.02      3.95 o 
   3   5  -8       42.94       46.81      4.24 o 
   0   6  -8       88.43       99.73      6.21 o 
   1   6  -8       61.45       68.94      4.12 o 
   2   6  -8        9.51       12.63      3.36 o 
   1   7  -8       18.21       19.60      3.62 o 
   2   0  -7       15.27       18.42      4.79 o 
   4   0  -7      122.10      128.88      9.18 o 
   6   0  -7       19.27       24.75      4.57 o 
   0   1  -7       30.70       28.53      3.55 o 
   1   1  -7       39.94       37.49      2.78 o 
   2   1  -7       16.79       18.92      3.11 o 
   3   1  -7       27.90       32.32      4.03 o 
   4   1  -7       36.02       41.04      4.38 o 
   5   1  -7       37.52       36.51      3.76 o 
   6   1  -7       12.70       15.06      3.13 o 
   7   1  -7       14.36       21.07      4.47 o 
   1   2  -7       29.97       31.43      3.04 o 
   2   2  -7        2.10        2.83      3.00 o 
   3   2  -7       35.00       36.89      3.34 o 
   4   2  -7       16.94       21.05      3.49 o 
   5   2  -7        0.10        3.91      3.41 o 
   6   2  -7       56.61       65.46      4.09 o 
   7   2  -7        5.08       10.70      4.22 o 
   0   3  -7       20.49       23.22      4.09 o 
   1   3  -7       33.48       33.67      3.01 o 
   2   3  -7      103.25      105.88      4.13 o 
   3   3  -7       28.35       31.48      3.10 o 
   4   3  -7       17.33       18.68      3.44 o 
   5   3  -7        4.10        9.07      3.39 o 
   6   3  -7        4.71        9.27      3.56 o 
   7   3  -7       11.15       11.58      4.05 o 
   1   4  -7       26.77       26.84      3.34 o 
   2   4  -7        9.20       13.75      2.84 o 
   3   4  -7       20.81       25.17      2.71 o 
   4   4  -7        5.16        4.09      2.78 o 
   5   4  -7       34.88       33.44      3.81 o 
   6   4  -7        1.57        3.40      3.31 o 
   7   4  -7       58.08       63.84      5.34 o 
   0   5  -7       29.72       36.54      4.71 o 
   1   5  -7       59.22       65.07      3.47 o 
   2   5  -7        0.20        2.85      2.81 o 
   3   5  -7       39.82       40.31      2.89 o 
   4   5  -7        5.31        7.86      2.72 o 
   5   5  -7        0.92        2.40      2.70 o 
   6   5  -7       12.31       15.02      3.02 o 
   7   5  -7       21.92       28.27      3.78 o 
   1   6  -7       32.19       32.24      3.32 o 
   2   6  -7        1.99        3.03      2.76 o 
   3   6  -7       15.80       15.38      2.73 o 
   4   6  -7        5.50        6.82      2.55 o 
   5   6  -7       45.65       50.96      3.09 o 
   6   6  -7       13.47       16.96      2.94 o 
   7   6  -7       13.04       15.84      3.19 o 
   0   7  -7       46.82       53.08      4.95 o 
   1   7  -7       20.06       23.27      3.29 o 
   2   7  -7       23.72       26.98      3.00 o 
   3   7  -7       12.68       13.60      2.71 o 
   4   7  -7       17.87       18.69      2.83 o 
   5   7  -7       17.24       16.97      2.99 o 
   6   7  -7        6.14       11.08      2.91 o 
   1   8  -7        7.71       12.27      3.09 o 
   2   8  -7       37.13       32.17      3.43 o 
   3   8  -7        0.73        2.17      2.94 o 
   4   8  -7       22.40       20.10      3.01 o 
   5   8  -7       17.09       15.17      2.99 o 
   6   8  -7       10.25       15.30      2.99 o 
   0   9  -7       80.90       73.27      5.44 o 
   1   9  -7       15.29       21.64      3.31 o 
   2   9  -7       22.66       27.81      3.44 o 
   3   9  -7       41.58       38.17      3.40 o 
   4   9  -7       10.94       11.30      2.84 o 
   5   9  -7        3.74        5.10      3.00 o 
   6   9  -7       12.25       11.62      2.92 o 
   1  10  -7       26.46       28.28      3.58 o 
   2  10  -7       45.65       48.70      3.78 o 
   3  10  -7       18.24       24.53      3.92 o 
   4  10  -7       40.73       45.15      3.24 o 
   5  10  -7       26.32       30.22      3.09 o 
   0  11  -7      124.88      122.49      6.35 o 
   1  11  -7        7.06        8.00      3.36 o 
   2  11  -7       86.00       88.58      4.17 o 
   3  11  -7       10.41       14.06      3.72 o 
   4  11  -7       10.13       10.34      3.19 o 
   5  11  -7       39.74       42.67      3.32 o 
   1  12  -7       29.69       32.81      3.65 o 
   2  12  -7       43.02       51.46      3.85 o 
   3  12  -7        6.23        7.33      3.54 o 
   4  12  -7        4.66       10.37      3.73 o 
   0  13  -7       38.69       32.06      5.10 o 
   1  13  -7       16.07       14.07      3.61 o 
   2  13  -7       10.36       10.93      3.33 o 
   3  13  -7        2.54        4.06      3.38 o 
   1  14  -7       10.64       11.35      3.36 o 
   2  14  -7        6.56        8.62      3.44 o 
   0   0  -6      699.72      715.02     20.25 o 
   2   0  -6       19.02       20.99      3.50 o 
   4   0  -6        3.03        3.23      3.17 o 
   6   0  -6        2.52        6.46      3.85 o 
   8   0  -6      142.10      132.33      8.08 o 
   1   1  -6       68.44       65.44      2.64 o 
   2   1  -6       51.10       51.44      2.80 o 
   3   1  -6       28.21       27.74      2.57 o 
   4   1  -6       94.69       94.28      3.16 o 
   5   1  -6       23.36       29.49      2.75 o 
   6   1  -6       35.90       36.52      3.40 o 
   7   1  -6       26.14       28.48      4.29 o 
   8   1  -6        8.81       14.35      4.29 o 
   9   1  -6       14.23       16.85      4.67 o 
   0   2  -6      185.06      176.69      4.80 o 
   1   2  -6      148.54      138.19      2.64 o 
   2   2  -6      150.54      148.82      3.36 o 
   3   2  -6        0.73        1.44      2.22 o 
   4   2  -6       23.59       22.23      3.04 o 
   5   2  -6        8.68       10.39      2.61 o 
   6   2  -6       13.93       18.86      2.78 o 
   7   2  -6       12.36       13.47      4.06 o 
   8   2  -6        0.27        5.72      4.09 o 
   9   2  -6       13.07       15.13      4.72 o 
   1   3  -6      199.77      200.40      4.78 o 
   2   3  -6      109.17       99.48      3.02 o 
   3   3  -6       22.85       20.99      3.12 o 
   4   3  -6        4.67        8.28      2.67 o 
   5   3  -6       75.75       72.83      3.33 o 
   6   3  -6      132.85      126.14      5.29 o 
   7   3  -6       29.40       39.21      4.47 o 
   8   3  -6       30.51       29.28      4.14 o 
   9   3  -6       39.35       40.21      4.54 o 
   0   4  -6      294.58      277.71      4.96 o 
   1   4  -6      157.17      155.75      3.03 o 
   2   4  -6      125.51      115.97      3.73 o 
   3   4  -6      222.18      235.76      4.60 o 
   4   4  -6       23.01       23.61      2.98 o 
   5   4  -6       19.38       21.86      2.90 o 
   6   4  -6       43.90       47.20      3.27 o 
   7   4  -6       22.50       23.95      2.84 o 
   8   4  -6       43.46       45.27      4.33 o 
   9   4  -6       19.23       22.88      4.04 o 
   1   5  -6      138.61      132.16      3.09 o 
   2   5  -6        1.55        4.29      2.28 o 
   3   5  -6      136.10      137.44      3.52 o 
   4   5  -6       68.42       64.47      3.39 o 
   5   5  -6      201.45      194.65      4.43 o 
   6   5  -6       84.69       90.24      3.65 o 
   7   5  -6       52.32       52.40      3.06 o 
   8   5  -6        5.69        5.86      3.31 o 
   9   5  -6       12.41       17.41      3.66 o 
   0   6  -6       76.34       75.72      3.01 o 
   1   6  -6      236.19      235.52      3.59 o 
   2   6  -6       51.16       50.17      2.55 o 
   3   6  -6       19.22       22.59      2.64 o 
   4   6  -6       25.24       27.20      2.71 o 
   5   6  -6       33.02       28.85      2.53 o 
   6   6  -6        2.79        4.04      2.44 o 
   7   6  -6       82.19       86.97      3.05 o 
   8   6  -6        7.43        7.52      2.83 o 
   9   6  -6       13.27       23.00      3.64 o 
   1   7  -6        2.37        3.70      2.03 o 
   2   7  -6       31.57       39.43      2.21 o 
   3   7  -6       64.72       72.58      2.65 o 
   4   7  -6       26.80       30.00      2.36 o 
   5   7  -6        3.48        5.50      2.31 o 
   6   7  -6       32.53       30.86      2.66 o 
   7   7  -6        6.19       11.35      2.56 o 
   8   7  -6       38.14       43.26      3.79 o 
   9   7  -6       14.58       16.73      3.46 o 
   0   8  -6      163.06      164.91      4.42 o 
   1   8  -6       47.72       44.75      2.77 o 
   2   8  -6       37.37       40.02      2.69 o 
   3   8  -6       55.35       52.28      2.68 o 
   4   8  -6       40.14       42.37      2.69 o 
   5   8  -6       10.07        9.29      2.35 o 
   6   8  -6        9.50       10.58      2.50 o 
   7   8  -6        2.81        4.52      2.45 o 
   8   8  -6        8.31       10.55      3.17 o 
   1   9  -6       47.77       47.00      2.85 o 
   2   9  -6       78.02       90.09      3.39 o 
   3   9  -6       43.58       40.53      2.90 o 
   4   9  -6       38.96       41.39      2.70 o 
   5   9  -6       56.60       56.76      2.94 o 
   6   9  -6       22.93       25.88      2.59 o 
   7   9  -6       51.61       45.82      2.83 o 
   8   9  -6        8.16       11.67      3.17 o 
   0  10  -6       62.81       63.00      5.26 o 
   1  10  -6       65.19       70.27      3.15 o 
   2  10  -6      146.97      141.87      3.77 o 
   3  10  -6        3.61        6.75      2.41 o 
   4  10  -6       28.56       29.18      2.85 o 
   5  10  -6        0.69        4.17      2.67 o 
   6  10  -6        0.92        1.86      2.43 o 
   7  10  -6        0.65        2.49      2.49 o 
   8  10  -6       14.47       13.24      4.07 o 
   1  11  -6       33.00       36.08      3.29 o 
   2  11  -6       80.13       73.63      3.25 o 
   3  11  -6       14.31       15.18      2.77 o 
   4  11  -6      157.66      164.18      4.03 o 
   5  11  -6       27.34       29.60      2.93 o 
   6  11  -6      107.24      113.87      3.88 o 
   7  11  -6        3.10        3.36      2.84 o 
   8  11  -6       29.02       31.22      4.27 o 
   0  12  -6      164.70      155.51      6.22 o 
   1  12  -6       40.99       45.90      3.41 o 
   2  12  -6       26.93       25.32      3.24 o 
   3  12  -6       28.28       31.30      2.91 o 
   4  12  -6        0.50        1.14      2.93 o 
   5  12  -6        0.42        2.99      2.64 o 
   6  12  -6        4.13        4.20      3.21 o 
   7  12  -6        0.18        1.59      3.13 o 
   1  13  -6        5.97       11.23      3.14 o 
   2  13  -6        4.74        9.52      3.17 o 
   3  13  -6        8.89        8.80      2.63 o 
   4  13  -6       26.69       26.92      3.32 o 
   5  13  -6       12.46       11.74      3.34 o 
   6  13  -6       17.74       15.78      3.44 o 
   7  13  -6       32.99       34.48      3.64 o 
   0  14  -6        3.52        6.06      4.49 o 
   1  14  -6       89.96       91.85      3.88 o 
   2  14  -6       19.38       24.36      3.06 o 
   3  14  -6       16.13       18.25      3.25 o 
   4  14  -6       28.17       31.00      3.49 o 
   5  14  -6       20.16       20.47      3.38 o 
   6  14  -6       17.16       14.73      3.42 o 
   1  15  -6       13.37       19.27      3.40 o 
   2  15  -6       73.04       77.70      3.96 o 
   3  15  -6       34.82       36.97      3.89 o 
   4  15  -6        6.22        7.97      3.76 o 
   5  15  -6       20.32       20.48      3.45 o 
   0  16  -6       84.74       95.07      6.03 o 
   1  16  -6       11.20       13.76      3.13 o 
   2  16  -6        9.93       10.01      3.15 o 
   3  16  -6       26.65       32.23      4.06 o 
   4  16  -6       30.39       30.69      3.74 o 
   5  16  -6        8.30       14.42      3.47 o 
   1  17  -6       30.83       33.65      3.55 o 
   2  17  -6        0.79        2.55      3.03 o 
   3  17  -6       10.37       12.41      3.53 o 
   4  17  -6        4.32        7.02      3.59 o 
   0  18  -6       29.59       26.72      4.84 o 
   1  18  -6       33.39       38.49      3.60 o 
   2  18  -6       20.42       22.39      3.52 o 
   2   0  -5      179.55      167.81      4.94 o 
   4   0  -5     1154.76     1149.38     14.29 o 
   6   0  -5       42.40       44.40      3.05 o 
   8   0  -5      101.16      108.06      6.98 o 
  10   0  -5       23.25       26.34      6.19 o 
   0   1  -5       51.53       51.46      3.27 o 
   1   1  -5        4.22        4.66      2.03 o 
   2   1  -5      706.16      690.03      7.34 o 
   3   1  -5        9.67        8.83      1.00 o 
   4   1  -5      139.61      132.45      3.23 o 
   5   1  -5      277.79      263.45      4.10 o 
   6   1  -5       74.23       68.76      2.59 o 
   7   1  -5      207.20      193.96      5.37 o 
   8   1  -5       71.12       69.97      4.74 o 
   9   1  -5        5.66        5.57      4.15 o 
  10   1  -5       30.97       41.16      4.69 o 
  11   1  -5       16.19       19.89      4.36 o 
   1   2  -5      448.30      433.51      4.22 o 
   2   2  -5       29.86       28.24      1.80 o 
   3   2  -5      115.16      116.03      3.11 o 
   4   2  -5       28.72       29.69      2.42 o 
   5   2  -5       35.89       37.59      2.28 o 
   6   2  -5      201.95      189.48      3.73 o 
   7   2  -5       46.03       44.35      2.65 o 
   8   2  -5       28.62       33.16      5.05 o 
   9   2  -5       35.18       41.99      4.47 o 
  10   2  -5       44.75       45.98      4.49 o 
  11   2  -5       23.02       27.62      4.97 o 
   0   3  -5      989.09      936.09      8.18 o 
   1   3  -5       58.87       60.46      1.99 o 
   2   3  -5      248.49      247.04      3.62 o 
   3   3  -5       68.13       75.30      2.71 o 
   4   3  -5       67.06       66.56      2.49 o 
   5   3  -5       48.49       49.07      2.32 o 
   6   3  -5       74.97       76.43      3.70 o 
   7   3  -5       31.00       34.23      3.13 o 
   8   3  -5        5.01        9.57      3.90 o 
   9   3  -5       20.16       21.93      3.99 o 
  10   3  -5       16.51       20.31      3.96 o 
  11   3  -5       20.28       24.90      4.76 o 
   1   4  -5       29.54       34.04      1.89 o 
   2   4  -5       31.48       33.21      2.39 o 
   3   4  -5        5.29        8.05      1.88 o 
   4   4  -5      266.79      274.62      3.54 o 
   5   4  -5      420.79      400.34      5.35 o 
   6   4  -5      270.01      246.33      5.13 o 
   7   4  -5      300.05      293.94      5.40 o 
   8   4  -5       91.88       82.55      4.30 o 
   9   4  -5       47.62       55.54      4.37 o 
  10   4  -5        6.07        8.65      4.22 o 
  11   4  -5       12.77       18.56      3.80 o 
   0   5  -5      345.93      335.65      4.43 o 
   1   5  -5     1236.25     1196.06      5.45 o 
   2   5  -5      156.24      166.48      2.71 o 
   3   5  -5      216.98      209.57      3.04 o 
   4   5  -5       13.55       21.51      2.83 o 
   5   5  -5       33.56       35.06      2.91 o 
   6   5  -5       37.17       41.37      3.27 o 
   7   5  -5       90.88       96.03      3.59 o 
   8   5  -5        9.60       13.56      3.52 o 
   9   5  -5       34.66       36.18      3.65 o 
  10   5  -5       14.29       18.28      3.71 o 
  11   5  -5       30.73       40.75      3.93 o 
   1   6  -5       60.17       58.47      2.08 o 
   2   6  -5        6.96        6.25      1.62 o 
   3   6  -5      136.62      148.38      3.17 o 
   4   6  -5      197.80      197.29      3.81 o 
   5   6  -5      115.71      115.48      3.37 o 
   6   6  -5       88.64       90.25      3.61 o 
   7   6  -5       99.55       97.13      3.44 o 
   8   6  -5       24.43       26.81      3.46 o 
   9   6  -5       17.30       18.56      3.32 o 
  10   6  -5        2.54        6.48      3.29 o 
  11   6  -5        0.97        5.81      3.23 o 
   0   7  -5      117.37      115.68      2.58 o 
   1   7  -5       28.15       27.02      1.24 o 
   2   7  -5        7.42        9.78      1.86 o 
   3   7  -5      119.35      114.40      2.68 o 
   4   7  -5      201.15      195.51      3.39 o 
   5   7  -5       42.62       45.69      2.78 o 
   6   7  -5       84.69       85.67      3.15 o 
   7   7  -5       12.01       12.95      2.56 o 
   8   7  -5        8.35        9.22      2.92 o 
   9   7  -5       30.04       29.62      3.50 o 
  10   7  -5        9.16       11.47      3.31 o 
   1   8  -5       15.23       14.14      2.02 o 
   2   8  -5      159.53      151.04      2.93 o 
   3   8  -5      511.95      488.76      4.61 o 
   4   8  -5       78.66       84.32      2.87 o 
   5   8  -5      148.95      156.74      3.69 o 
   6   8  -5       33.40       36.58      2.83 o 
   7   8  -5       22.09       18.94      2.59 o 
   8   8  -5       18.80       17.69      3.10 o 
   9   8  -5        8.44       15.13      3.12 o 
  10   8  -5       11.09       17.82      3.89 o 
   0   9  -5      266.83      263.28      6.75 o 
   1   9  -5      193.34      193.61      3.15 o 
   2   9  -5       34.06       35.42      2.22 o 
   3   9  -5      483.08      472.61      4.79 o 
   4   9  -5      132.19      128.33      3.17 o 
   5   9  -5        6.59       10.26      2.38 o 
   6   9  -5       60.16       60.40      3.03 o 
   7   9  -5       21.15       21.15      2.58 o 
   8   9  -5       26.28       28.79      3.53 o 
   9   9  -5       23.10       23.78      3.99 o 
  10   9  -5       55.77       62.64      4.56 o 
   1  10  -5       62.56       62.40      2.91 o 
   2  10  -5      532.04      526.79      4.95 o 
   3  10  -5       15.34       16.21      2.13 o 
   4  10  -5      107.98      115.28      3.08 o 
   5  10  -5       23.57       26.72      2.60 o 
   6  10  -5      193.85      187.08      4.04 o 
   7  10  -5       25.16       28.24      2.72 o 
   8  10  -5       24.86       26.26      3.81 o 
   9  10  -5       33.99       33.37      4.15 o 
  10  10  -5       11.25       14.86      4.04 o 
   0  11  -5       17.06       14.48      3.72 o 
   1  11  -5        6.38        4.73      2.80 o 
   2  11  -5      186.67      187.99      3.36 o 
   3  11  -5        1.68        1.84      1.92 o 
   4  11  -5       81.84       75.65      2.79 o 
   5  11  -5       37.90       34.46      2.75 o 
   6  11  -5       41.02       39.85      2.80 o 
   7  11  -5        4.83        7.46      2.85 o 
   8  11  -5        7.94        7.96      3.64 o 
   9  11  -5       63.42       56.22      4.32 o 
   1  12  -5       17.92       15.23      2.87 o 
   2  12  -5       11.66       13.24      2.44 o 
   3  12  -5       15.11       14.27      2.18 o 
   4  12  -5      122.43      123.28      3.12 o 
   5  12  -5        0.19        2.54      2.34 o 
   6  12  -5       58.78       60.38      3.42 o 
   7  12  -5        3.32        3.19      2.83 o 
   8  12  -5      107.02      119.20      4.95 o 
   9  12  -5        6.13        9.53      3.67 o 
   0  13  -5      259.87      229.60      6.66 o 
   1  13  -5        6.06        6.73      2.79 o 
   2  13  -5       42.80       43.72      3.13 o 
   3  13  -5       44.03       44.57      2.87 o 
   4  13  -5       10.05       10.33      2.40 o 
   5  13  -5       41.47       40.39      3.06 o 
   6  13  -5        5.97        9.80      2.83 o 
   7  13  -5       39.31       43.80      3.33 o 
   8  13  -5       23.01       17.75      3.96 o 
   9  13  -5        9.01        9.55      3.58 o 
   1  14  -5        9.98       11.10      2.69 o 
   2  14  -5        4.60        6.43      2.73 o 
   3  14  -5       50.56       44.04      3.12 o 
   4  14  -5       61.36       64.11      3.68 o 
   5  14  -5       20.41       22.28      2.68 o 
   6  14  -5       45.75       47.18      3.40 o 
   7  14  -5       36.97       34.15      3.42 o 
   8  14  -5        5.50        7.41      3.64 o 
   0  15  -5       19.11       24.90      4.13 o 
   1  15  -5       37.99       36.56      3.07 o 
   2  15  -5       59.13       56.91      3.31 o 
   3  15  -5        7.51       10.42      2.86 o 
   4  15  -5       22.15       27.85      3.73 o 
   5  15  -5       40.37       38.23      3.52 o 
   6  15  -5       20.68       26.25      3.49 o 
   7  15  -5       26.16       28.93      3.35 o 
   8  15  -5       16.65       17.25      3.58 o 
   1  16  -5       29.13       28.89      2.95 o 
   2  16  -5        2.08        4.90      2.75 o 
   3  16  -5       16.48       18.50      2.99 o 
   4  16  -5       22.71       26.94      3.50 o 
   5  16  -5      129.62      122.79      4.70 o 
   6  16  -5       25.28       28.42      3.68 o 
   7  16  -5        2.22        3.14      3.23 o 
   0  17  -5       10.50       12.01      3.99 o 
   1  17  -5       35.38       42.34      3.37 o 
   2  17  -5        0.14        0.76      2.82 o 
   3  17  -5       51.88       54.91      3.45 o 
   4  17  -5       22.96       23.51      3.74 o 
   5  17  -5       31.20       35.29      4.07 o 
   6  17  -5        8.84       10.01      3.64 o 
   1  18  -5        3.47        5.47      2.73 o 
   2  18  -5        4.91        5.42      2.73 o 
   3  18  -5       54.05       54.78      4.56 o 
   4  18  -5        7.38        8.95      3.43 o 
   5  18  -5       63.84       59.02      4.16 o 
   6  18  -5        2.56        6.02      4.06 o 
   0  19  -5       49.76       63.89      6.14 o 
   1  19  -5       61.48       65.08      3.64 o 
   2  19  -5       30.86       37.07      3.91 o 
   3  19  -5        6.05       10.41      3.66 o 
   4  19  -5        0.44        3.15      3.56 o 
   5  19  -5        1.79        5.11      3.52 o 
   1  20  -5        8.86       12.73      3.56 o 
   2  20  -5        6.81        6.61      3.45 o 
   3  20  -5        7.15        6.64      3.68 o 
   4  20  -5       45.98       50.29      4.34 o 
   0  21  -5       12.66       18.16      6.12 o 
   1  21  -5        0.50        1.46      3.38 o 
   2  21  -5       10.48       10.41      3.57 o 
   0   0  -4     2324.98     2472.65     15.91 o 
   2   0  -4      924.31      917.99      8.23 o 
   4   0  -4      336.04      315.65      5.52 o 
   6   0  -4      101.72       94.46      3.08 o 
   8   0  -4      313.02      308.86      9.27 o 
  10   0  -4      109.86      113.68      7.79 o 
  12   0  -4       34.49       46.86      7.56 o 
   1   1  -4       11.89       12.76      1.76 o 
   2   1  -4      260.62      264.32      3.24 o 
   3   1  -4      138.49      147.11      3.55 o 
   4   1  -4      375.89      386.05      5.07 o 
   5   1  -4      196.59      208.29      5.94 o 
   6   1  -4      246.60      250.92      4.56 o 
   7   1  -4      135.01      120.52      2.50 o 
   8   1  -4      213.12      214.50      4.55 o 
   9   1  -4       10.53       10.15      2.82 o 
  10   1  -4       22.98       33.02      4.08 o 
  11   1  -4       35.06       37.42      4.57 o 
  12   1  -4        8.70       10.49      4.35 o 
   0   2  -4      638.27      630.19      6.40 o 
   1   2  -4      281.47      290.17      2.79 o 
   2   2  -4      227.57      229.72      2.65 o 
   3   2  -4      142.58      141.29      2.13 o 
   4   2  -4      112.91       99.02      4.17 o 
   5   2  -4       78.82       73.26      1.78 o 
   6   2  -4      145.95      145.14      3.89 o 
   7   2  -4       39.37       37.26      1.91 o 
   8   2  -4        9.40       12.30      2.51 o 
   9   2  -4       30.23       31.24      3.07 o 
  10   2  -4       52.85       60.03      4.29 o 
  11   2  -4       25.42       31.06      4.33 o 
  12   2  -4       35.28       38.79      4.47 o 
   1   3  -4      366.45      381.66      2.69 o 
   2   3  -4      223.93      229.26      3.25 o 
   3   3  -4      264.83      251.31      2.57 o 
   4   3  -4      517.05      472.93      4.47 o 
   5   3  -4       28.33       32.00      1.27 o 
   6   3  -4      905.14      871.96      6.56 o 
   7   3  -4      105.75      105.92      2.80 o 
   8   3  -4       17.05       18.59      2.66 o 
   9   3  -4       86.42       86.39      3.59 o 
  10   3  -4       21.63       28.25      4.08 o 
  11   3  -4       12.27       18.18      3.64 o 
  12   3  -4        5.98        8.50      4.20 o 
   0   4  -4      219.87      231.94      3.64 o 
   1   4  -4      756.32      754.75      4.44 o 
   2   4  -4     1112.09     1047.28      4.63 o 
   3   4  -4     1143.56     1134.60      6.35 o 
   4   4  -4       15.11       11.52      0.86 o 
   5   4  -4       53.98       51.99      1.55 o 
   6   4  -4       15.98       16.86      2.11 o 
   7   4  -4        1.73        3.34      1.85 o 
   8   4  -4       35.59       34.20      2.23 o 
   9   4  -4       43.52       42.87      3.11 o 
  10   4  -4       31.67       29.83      3.48 o 
  11   4  -4       37.40       42.52      3.75 o 
  12   4  -4       18.48       22.14      4.87 o 
   1   5  -4       58.61       57.47      1.48 o 
   2   5  -4       11.56       13.74      1.05 o 
   3   5  -4      408.46      414.99      4.01 o 
   4   5  -4      301.92      276.62      4.60 o 
   5   5  -4     1067.64     1021.20      7.25 o 
   6   5  -4      137.90      126.92      2.71 o 
   7   5  -4      243.90      230.12      3.62 o 
   8   5  -4       42.29       41.00      2.37 o 
   9   5  -4       55.29       63.28      3.18 o 
  10   5  -4        5.93        7.82      3.24 o 
  11   5  -4        0.43        1.39      3.28 o 
  12   5  -4        0.40        2.22      3.86 o 
   0   6  -4      222.15      214.28      3.37 o 
   1   6  -4      371.83      329.97      3.04 o 
   2   6  -4       90.97       97.74      1.80 o 
   3   6  -4       43.07       41.67      1.41 o 
   4   6  -4       45.44       44.21      1.70 o 
   5   6  -4      120.52      111.83      2.80 o 
   6   6  -4       34.53       36.45      2.17 o 
   7   6  -4      153.92      142.04      4.45 o 
   8   6  -4        8.55        9.05      1.95 o 
   9   6  -4       76.67       80.92      3.11 o 
  10   6  -4       16.52       15.77      3.07 o 
  11   6  -4      136.99      132.79      5.12 o 
  12   6  -4        2.86       -0.11      5.03 o 
   1   7  -4       57.02       52.05      1.83 o 
   2   7  -4       70.72       74.84      1.87 o 
   3   7  -4      478.44      489.61      4.08 o 
   4   7  -4      102.74      102.92      2.46 o 
   5   7  -4      139.23      149.61      2.83 o 
   6   7  -4       18.34       18.98      1.93 o 
   7   7  -4       22.70       25.92      2.06 o 
   8   7  -4       51.29       56.58      2.45 o 
   9   7  -4       45.71       49.21      2.80 o 
  10   7  -4       16.88       20.66      3.09 o 
  11   7  -4        1.55        4.56      3.72 o 
   0   8  -4       22.97       24.38      1.72 o 
   1   8  -4      204.78      188.08      2.72 o 
   2   8  -4      389.36      395.83      3.75 o 
   3   8  -4      549.11      535.20      4.72 o 
   4   8  -4       74.76       84.15      2.44 o 
   5   8  -4       50.81       46.59      2.20 o 
   6   8  -4        2.82        3.70      1.82 o 
   7   8  -4        1.18        2.24      1.88 o 
   8   8  -4       71.48       73.97      2.60 o 
   9   8  -4       85.64       89.08      3.29 o 
  10   8  -4       53.63       51.28      3.82 o 
  11   8  -4       25.09       28.10      4.95 o 
   1   9  -4      206.34      199.30      3.02 o 
   2   9  -4       61.85       60.50      2.29 o 
   3   9  -4       36.11       32.51      1.35 o 
   4   9  -4      289.57      279.42      3.51 o 
   5   9  -4      193.91      183.31      3.14 o 
   6   9  -4      161.78      169.43      3.19 o 
   7   9  -4      172.43      171.66      3.28 o 
   8   9  -4       49.27       55.86      2.49 o 
   9   9  -4       19.84       21.64      2.61 o 
  10   9  -4       25.80       29.70      3.86 o 
  11   9  -4        4.63        5.12      5.01 o 
   0  10  -4      551.25      525.60      9.74 o 
   1  10  -4     1174.02     1158.38      6.14 o 
   2  10  -4      828.61      807.57      5.96 o 
   3  10  -4      160.18      158.83      2.72 o 
   4  10  -4       59.26       62.84      2.38 o 
   5  10  -4       12.61       10.93      1.95 o 
   6  10  -4       32.59       31.85      2.19 o 
   7  10  -4        0.09        0.20      1.74 o 
   8  10  -4      109.84      105.56      2.73 o 
   9  10  -4        2.27        3.52      2.79 o 
  10  10  -4       98.64      106.53      4.92 o 
  11  10  -4        2.77        5.92      4.55 o 
   1  11  -4      220.38      220.90      3.44 o 
   2  11  -4      107.43       95.79      2.64 o 
   3  11  -4      170.22      159.27      2.78 o 
   4  11  -4      254.49      247.33      3.48 o 
   5  11  -4        9.18        8.76      1.62 o 
   6  11  -4      147.69      151.22      2.78 o 
   7  11  -4        8.70        6.67      1.81 o 
   8  11  -4      144.94      130.16      3.17 o 
   9  11  -4        7.14        9.03      2.53 o 
  10  11  -4       16.22       18.18      3.70 o 
  11  11  -4        8.15        8.52      5.15 o 
   0  12  -4      202.59      182.35      5.08 o 
   1  12  -4       13.58       18.51      1.96 o 
   2  12  -4      458.52      424.56      4.32 o 
   3  12  -4       28.55       26.28      2.09 o 
   4  12  -4      112.11      109.36      2.19 o 
   5  12  -4        9.81       13.50      1.68 o 
   6  12  -4       19.19       24.84      1.87 o 
   7  12  -4        4.95        8.37      2.10 o 
   8  12  -4        0.51        0.87      2.24 o 
   9  12  -4       15.93       16.39      3.62 o 
  10  12  -4       33.24       40.58      3.96 o 
   1  13  -4       39.93       40.58      2.15 o 
   2  13  -4       51.63       54.28      2.53 o 
   3  13  -4       67.23       70.80      2.48 o 
   4  13  -4      130.33      137.58      3.28 o 
   5  13  -4       89.60       88.50      2.66 o 
   6  13  -4      198.31      201.52      3.96 o 
   7  13  -4       45.08       46.93      2.82 o 
   8  13  -4       43.99       45.64      2.89 o 
   9  13  -4       23.27       27.06      3.81 o 
  10  13  -4       32.81       40.00      4.03 o 
   0  14  -4      340.66      317.06      6.94 o 
   1  14  -4      340.19      330.77      5.01 o 
   2  14  -4       74.48       69.53      2.63 o 
   3  14  -4       30.11       33.87      2.29 o 
   4  14  -4       82.75       80.18      2.94 o 
   5  14  -4        6.77        5.90      2.25 o 
   6  14  -4       26.52       25.10      2.57 o 
   7  14  -4       31.53       32.46      2.73 o 
   8  14  -4       25.90       27.68      2.81 o 
   9  14  -4       32.31       29.41      3.87 o 
  10  14  -4       60.72       61.48      4.50 o 
   1  15  -4       32.43       32.35      2.81 o 
   2  15  -4       43.24       43.77      2.37 o 
   3  15  -4      221.08      218.40      3.56 o 
   4  15  -4       56.72       60.06      2.99 o 
   5  15  -4       79.88       73.96      3.05 o 
   6  15  -4       46.15       40.72      2.76 o 
   7  15  -4       52.23       55.98      3.09 o 
   8  15  -4        8.55        8.61      2.59 o 
   9  15  -4       13.29       16.07      3.66 o 
   0  16  -4       12.23       13.98      3.69 o 
   1  16  -4       29.15       30.30      2.75 o 
   2  16  -4       18.94       21.49      2.76 o 
   3  16  -4       84.32       85.95      2.76 o 
   4  16  -4       37.14       35.75      2.85 o 
   5  16  -4        3.95        5.14      2.58 o 
   6  16  -4       42.64       43.94      2.97 o 
   7  16  -4       12.70       10.94      2.63 o 
   8  16  -4        2.22        3.60      2.72 o 
   9  16  -4       50.25       49.71      4.24 o 
   1  17  -4       98.21       93.49      3.47 o 
   2  17  -4       18.06       18.43      2.69 o 
   3  17  -4       98.57      102.82      3.28 o 
   4  17  -4        4.25        6.91      2.47 o 
   5  17  -4      147.16      148.69      4.07 o 
   6  17  -4        5.64        9.41      2.75 o 
   7  17  -4       61.04       57.44      3.19 o 
   8  17  -4       20.19       22.03      3.23 o 
   0  18  -4       81.70       78.46      4.71 o 
   1  18  -4       71.12       75.47      3.39 o 
   2  18  -4       20.63       22.72      2.81 o 
   3  18  -4      105.86      106.34      3.39 o 
   4  18  -4       24.17       26.71      3.35 o 
   5  18  -4       13.90       17.08      3.30 o 
   6  18  -4       12.32       12.72      2.84 o 
   7  18  -4        3.52        6.42      2.98 o 
   8  18  -4        0.07       -1.93      3.15 o 
   1  19  -4        1.72        2.06      2.43 o 
   2  19  -4       53.91       49.80      3.70 o 
   3  19  -4       75.22       79.37      4.28 o 
   4  19  -4       95.05       96.15      4.19 o 
   5  19  -4       62.01       65.55      3.92 o 
   6  19  -4        7.73       10.41      3.29 o 
   7  19  -4       51.07       56.31      3.56 o 
   0  20  -4      111.99      120.14      5.56 o 
   1  20  -4       34.50       29.91      3.43 o 
   2  20  -4        9.73       11.65      3.40 o 
   3  20  -4       11.32       13.55      3.51 o 
   4  20  -4       18.15       24.48      3.24 o 
   5  20  -4       15.35       15.26      3.33 o 
   6  20  -4       15.78       12.93      3.64 o 
   1  21  -4        0.23        1.57      3.18 o 
   2  21  -4        1.27        2.67      3.35 o 
   3  21  -4       11.08       14.19      3.60 o 
   4  21  -4       68.99       64.27      3.77 o 
   5  21  -4       24.73       22.91      3.68 o 
   0  22  -4       34.13       20.60      6.36 o 
   1  22  -4        7.20        9.27      4.38 o 
   2  22  -4       59.36       62.54      4.01 o 
   3  22  -4       13.85       11.94      3.52 o 
   4  22  -4        4.62        8.44      3.24 o 
   1  23  -4        2.21        1.85      4.46 o 
   2  23  -4       18.07       14.93      4.28 o 
   2   0  -3      221.76      202.73      2.65 o 
   4   0  -3     3432.23     3481.43     37.05 o 
   6   0  -3      397.71      402.88      5.29 o 
   8   0  -3      344.00      349.05      9.91 o 
  10   0  -3       25.30       25.61      5.22 o 
  12   0  -3       14.94       13.34      5.94 o 
   0   1  -3     1664.22     1733.26      8.06 o 
   1   1  -3     1044.12     1162.75      5.50 o 
   2   1  -3      141.61      139.71      1.63 o 
   3   1  -3       36.69       36.06      1.50 o 
   4   1  -3      413.24      475.18      3.68 o 
   5   1  -3      208.37      229.37      3.68 o 
   6   1  -3      133.51      131.46      2.55 o 
   7   1  -3      173.71      173.75      2.34 o 
   8   1  -3        1.30        5.52      3.64 o 
   9   1  -3       62.91       63.98      4.66 o 
  10   1  -3      224.51      219.07      5.64 o 
  11   1  -3       12.35       16.58      3.96 o 
  12   1  -3       55.02       53.16      4.78 o 
  13   1  -3        3.81        5.55      3.57 o 
   1   2  -3       51.67       55.95      1.37 o 
   2   2  -3      345.73      328.68      2.27 o 
   3   2  -3     1749.48     1942.77     13.48 o 
   4   2  -3      116.26      105.51      1.95 o 
   5   2  -3      149.07      138.90      2.62 o 
   6   2  -3      576.50      556.33      6.35 o 
   7   2  -3       57.78       51.40      2.30 o 
   8   2  -3      432.90      404.08      8.25 o 
   9   2  -3      103.42      108.96      4.50 o 
  10   2  -3      123.65      117.56      5.03 o 
  11   2  -3        8.64       11.31      3.17 o 
  12   2  -3        2.68        6.56      3.26 o 
  13   2  -3        0.29        4.67      3.51 o 
   0   3  -3       33.24       37.04      2.15 o 
   1   3  -3      840.86      870.85      4.05 o 
   2   3  -3     1019.03     1073.27      4.97 o 
   3   3  -3      206.71      211.93      1.69 o 
   4   3  -3       66.89       69.91      1.36 o 
   5   3  -3      381.62      384.85      3.37 o 
   6   3  -3      263.48      258.76      3.47 o 
   7   3  -3      250.34      235.00      4.39 o 
   8   3  -3       86.75       85.60      2.31 o 
   9   3  -3      164.22      163.04      5.55 o 
  10   3  -3        1.47        5.85      3.05 o 
  11   3  -3       41.68       41.75      3.57 o 
  12   3  -3       11.32       13.38      3.24 o 
  13   3  -3       46.98       44.01      4.11 o 
   1   4  -3      233.49      243.20      1.71 o 
   2   4  -3       63.75       67.31      0.89 o 
   3   4  -3      202.66      185.61      1.81 o 
   4   4  -3      177.55      180.91      1.86 o 
   5   4  -3      264.37      253.02      2.84 o 
   6   4  -3       55.31       52.72      1.90 o 
   7   4  -3      668.31      644.75      7.79 o 
   8   4  -3      431.05      422.69      4.47 o 
   9   4  -3        3.34        6.85      2.56 o 
  10   4  -3        6.08        9.28      2.47 o 
  11   4  -3        9.12       11.24      3.11 o 
  12   4  -3       13.19        9.19      3.45 o 
  13   4  -3       15.60       13.82      3.23 o 
   0   5  -3      211.42      216.31      2.34 o 
   1   5  -3     1455.23     1453.73      7.90 o 
   2   5  -3        3.43        3.30      0.76 o 
   3   5  -3      245.87      236.21      2.14 o 
   4   5  -3      215.86      223.55      3.39 o 
   5   5  -3      163.32      157.42      2.06 o 
   6   5  -3       14.40       15.17      1.30 o 
   7   5  -3      322.45      318.85      3.82 o 
   8   5  -3      132.37      132.40      2.67 o 
   9   5  -3       94.22       96.29      3.09 o 
  10   5  -3       16.21       16.40      2.67 o 
  11   5  -3       79.74       86.56      3.87 o 
  12   5  -3        6.72       11.22      3.16 o 
  13   5  -3       20.50       31.30      3.61 o 
   1   6  -3      216.41      246.21      2.18 o 
   2   6  -3       66.20       66.04      1.12 o 
   3   6  -3       19.14       19.13      1.06 o 
   4   6  -3       50.44       55.87      1.66 o 
   5   6  -3      466.73      479.37      3.68 o 
   6   6  -3       91.76       82.50      1.67 o 
   7   6  -3      373.99      372.61      3.86 o 
   8   6  -3        2.01        4.26      1.74 o 
   9   6  -3      345.48      343.97      4.40 o 
  10   6  -3        0.49        0.32      2.17 o 
  11   6  -3       32.57       32.84      3.06 o 
  12   6  -3       28.24       29.41      3.33 o 
   0   7  -3      725.55      769.57      8.37 o 
   1   7  -3      348.79      293.92      2.77 o 
   2   7  -3      637.67      634.69      3.45 o 
   3   7  -3       98.29       86.82      1.33 o 
   4   7  -3       69.12       67.19      1.78 o 
   5   7  -3      107.15      115.14      2.27 o 
   6   7  -3      213.68      212.40      2.28 o 
   7   7  -3      214.25      223.29      3.10 o 
   8   7  -3       92.97       91.11      2.45 o 
   9   7  -3       28.93       33.52      2.45 o 
  10   7  -3        3.60        4.96      2.20 o 
  11   7  -3      103.77      108.00      3.70 o 
  12   7  -3       32.74       33.95      3.67 o 
   1   8  -3      607.61      617.99      4.07 o 
   2   8  -3       20.98       24.18      0.87 o 
   3   8  -3       41.89       37.32      1.02 o 
   4   8  -3       97.96      105.62      1.89 o 
   5   8  -3      324.57      321.30      3.01 o 
   6   8  -3       45.03       42.77      1.88 o 
   7   8  -3       28.09       26.31      1.80 o 
   8   8  -3      434.45      423.20      3.93 o 
   9   8  -3       49.56       52.68      2.61 o 
  10   8  -3       24.28       21.18      2.36 o 
  11   8  -3        7.13       12.03      3.16 o 
  12   8  -3        1.83        1.26      3.19 o 
   0   9  -3      516.63      524.24      4.52 o 
   1   9  -3      215.61      211.32      4.92 o 
   2   9  -3      480.52      468.93      2.88 o 
   3   9  -3      315.63      296.76      2.11 o 
   4   9  -3      182.76      164.48      2.15 o 
   5   9  -3       95.06       96.17      2.06 o 
   6   9  -3       25.70       27.62      1.81 o 
   7   9  -3      117.29      115.38      2.41 o 
   8   9  -3      221.88      215.01      3.08 o 
   9   9  -3       65.72       69.68      2.60 o 
  10   9  -3       56.51       60.42      3.11 o 
  11   9  -3       38.59       39.81      3.54 o 
  12   9  -3       50.27       52.90      3.99 o 
   1  10  -3       66.38       68.67      1.53 o 
   2  10  -3      645.19      637.06      4.98 o 
   3  10  -3      271.44      249.99      2.03 o 
   4  10  -3      175.25      173.38      2.06 o 
   5  10  -3       85.63       84.92      2.02 o 
   6  10  -3      362.84      348.02      3.41 o 
   7  10  -3       66.89       66.14      2.12 o 
   8  10  -3       26.19       26.35      1.89 o 
   9  10  -3       26.62       23.64      2.45 o 
  10  10  -3        0.24        4.57      2.35 o 
  11  10  -3        2.55        7.15      3.11 o 
  12  10  -3        3.30        8.41      3.53 o 
   0  11  -3     1767.27     1720.55      8.50 o 
   1  11  -3      190.98      179.37      2.60 o 
   2  11  -3      848.91      826.94      5.77 o 
   3  11  -3       48.16       47.20      1.61 o 
   4  11  -3       54.80       52.36      1.72 o 
   5  11  -3       16.25       14.76      1.58 o 
   6  11  -3      338.13      318.74      3.28 o 
   7  11  -3       48.76       47.14      1.95 o 
   8  11  -3       58.98       69.24      2.49 o 
   9  11  -3       24.17       22.71      2.10 o 
  10  11  -3      216.14      217.67      4.09 o 
  11  11  -3        6.94       11.30      3.17 o 
   1  12  -3      248.46      232.85      3.25 o 
   2  12  -3       46.82       44.33      1.25 o 
   3  12  -3       39.30       38.65      1.59 o 
   4  12  -3      175.07      182.44      2.43 o 
   5  12  -3      286.43      283.22      3.00 o 
   6  12  -3      201.36      208.33      2.82 o 
   7  12  -3        7.45        6.65      1.86 o 
   8  12  -3       18.17       23.52      2.12 o 
   9  12  -3       10.94        9.46      2.04 o 
  10  12  -3       25.86       30.15      2.65 o 
  11  12  -3        7.28        6.91      2.86 o 
   0  13  -3     1126.24     1047.21     10.68 o 
   1  13  -3       19.82       21.45      1.14 o 
   2  13  -3       16.01       14.79      1.11 o 
   3  13  -3       63.24       65.17      1.87 o 
   4  13  -3      145.87      123.54      2.67 o 
   5  13  -3      115.81      117.89      2.23 o 
   6  13  -3        3.46        4.54      1.82 o 
   7  13  -3        3.96        3.89      1.86 o 
   8  13  -3       48.14       46.67      2.34 o 
   9  13  -3        3.14        5.49      2.07 o 
  10  13  -3       13.92       16.68      2.64 o 
  11  13  -3       23.53       22.71      3.08 o 
   1  14  -3       15.66       20.15      1.27 o 
   2  14  -3      181.28      180.56      2.43 o 
   3  14  -3      260.05      265.04      2.97 o 
   4  14  -3       56.45       57.70      2.09 o 
   5  14  -3      141.01      149.64      2.81 o 
   6  14  -3       85.18       89.88      2.55 o 
   7  14  -3       32.36       34.48      2.23 o 
   8  14  -3       43.65       42.26      2.40 o 
   9  14  -3        8.06        9.26      2.15 o 
  10  14  -3       10.13       13.50      2.84 o 
  11  14  -3       40.47       42.49      3.39 o 
   0  15  -3       75.45       66.26      1.97 o 
   1  15  -3      467.23      440.79      3.19 o 
   2  15  -3      157.42      156.82      2.40 o 
   3  15  -3      377.70      357.54      4.14 o 
   4  15  -3      128.21      127.36      2.70 o 
   5  15  -3        9.00       11.73      1.89 o 
   6  15  -3       81.08       81.22      2.55 o 
   7  15  -3        7.62        9.14      2.01 o 
   8  15  -3       26.86       26.49      2.30 o 
   9  15  -3       56.20       54.69      2.68 o 
  10  15  -3       19.42       19.95      3.40 o 
   1  16  -3        6.93        8.02      1.27 o 
   2  16  -3       21.98       22.00      1.61 o 
   3  16  -3      160.96      153.87      2.57 o 
   4  16  -3       89.48       85.68      2.49 o 
   5  16  -3      158.40      161.69      3.12 o 
   6  16  -3       12.60       13.66      2.08 o 
   7  16  -3      183.18      190.44      3.48 o 
   8  16  -3       22.19       20.92      2.27 o 
   9  16  -3       40.85       40.13      2.77 o 
  10  16  -3       61.79       60.57      4.26 o 
   0  17  -3       41.49       38.43      2.21 o 
   1  17  -3       86.42       88.29      1.89 o 
   2  17  -3        1.87        3.09      1.47 o 
   3  17  -3      115.34      117.30      2.67 o 
   4  17  -3        8.66        8.28      1.86 o 
   5  17  -3        3.99        5.73      1.89 o 
   6  17  -3       16.04       20.70      2.26 o 
   7  17  -3        8.34       12.31      2.51 o 
   8  17  -3        3.51        5.29      2.75 o 
   9  17  -3       57.49       56.80      3.35 o 
   1  18  -3       35.24       36.93      1.54 o 
   2  18  -3       61.61       58.72      2.19 o 
   3  18  -3      107.41      112.10      3.10 o 
   4  18  -3       39.96       40.88      2.92 o 
   5  18  -3       74.94       78.46      3.60 o 
   6  18  -3       35.93       36.80      3.02 o 
   7  18  -3       85.13       88.00      3.83 o 
   8  18  -3       14.20       13.17      2.99 o 
   9  18  -3       68.89       67.35      3.80 o 
   0  19  -3        4.95        5.33      3.35 o 
   1  19  -3      178.93      173.35      3.89 o 
   2  19  -3       57.06       62.94      2.83 o 
   3  19  -3       15.08       19.67      2.70 o 
   4  19  -3       11.10       12.67      2.75 o 
   5  19  -3       25.08       24.24      2.87 o 
   6  19  -3       39.21       35.45      3.21 o 
   7  19  -3       33.64       34.16      3.25 o 
   8  19  -3       23.30       27.40      3.25 o 
   1  20  -3        5.38        7.97      2.89 o 
   2  20  -3      101.19      101.74      3.75 o 
   3  20  -3       30.16       35.49      3.47 o 
   4  20  -3      100.69       94.53      3.63 o 
   5  20  -3       76.12       73.61      3.48 o 
   6  20  -3       87.83       90.21      3.94 o 
   7  20  -3       32.78       34.60      3.44 o 
   8  20  -3       81.21       77.49      4.46 o 
   0  21  -3      127.69      115.37      7.32 o 
   1  21  -3        3.92        4.32      2.83 o 
   2  21  -3       61.46       69.73      3.54 o 
   3  21  -3       18.36       17.63      3.24 o 
   4  21  -3       31.53       37.67      3.57 o 
   5  21  -3        5.16        6.86      2.95 o 
   6  21  -3       16.34       22.90      3.14 o 
   7  21  -3       32.76       31.68      3.49 o 
   1  22  -3       23.64       22.36      4.11 o 
   2  22  -3        3.47        7.45      3.12 o 
   3  22  -3       23.10       20.99      3.09 o 
   4  22  -3       97.59       96.39      4.41 o 
   5  22  -3        2.82        6.03      3.31 o 
   6  22  -3       52.06       49.87      3.88 o 
   0  23  -3       61.33       70.54      7.29 o 
   1  23  -3       11.25       14.97      4.07 o 
   2  23  -3       56.60       58.20      5.08 o 
   3  23  -3       40.29       47.67      4.27 o 
   4  23  -3       11.15       16.60      3.38 o 
   5  23  -3       27.40       30.25      3.81 o 
   1  24  -3       18.74       20.33      4.40 o 
   2  24  -3       16.81       18.09      4.52 o 
   3  24  -3        3.49        9.71      3.73 o 
   0   0  -2     6797.65     7063.40     87.32 o 
   2   0  -2     1299.04     1423.44     12.28 o 
   4   0  -2      138.10      147.82      3.50 o 
   6   0  -2       37.60       44.12      4.42 o 
   8   0  -2      752.76      741.76     25.00 o 
  10   0  -2       42.36       36.85      5.63 o 
  12   0  -2       70.65       79.19      7.10 o 
   1   1  -2     1568.34     1604.69      6.33 o 
   2   1  -2      836.50      781.61      5.52 o 
   3   1  -2      274.70      325.29      3.06 o 
   4   1  -2      707.93      694.47      4.71 o 
   5   1  -2      200.37      201.37      3.20 o 
   6   1  -2      339.86      328.67      5.70 o 
   7   1  -2       42.24       44.37      3.05 o 
   8   1  -2      829.54      821.71      9.61 o 
   9   1  -2       71.76       72.52      3.95 o 
  10   1  -2        9.58       13.64      3.57 o 
  11   1  -2       62.86       59.47      4.35 o 
  12   1  -2       18.13       17.00      4.00 o 
  13   1  -2        9.49       14.70      4.27 o 
   0   2  -2      926.72      954.69      5.12 o 
   1   2  -2     3012.04     3139.80     19.10 o 
   2   2  -2      470.09      474.74      3.37 o 
   3   2  -2      806.40      847.60      5.36 o 
   4   2  -2      525.49      572.41      3.73 o 
   5   2  -2       39.92       40.82      1.55 o 
   6   2  -2      166.31      172.93      2.56 o 
   7   2  -2      209.82      208.50      4.03 o 
   8   2  -2       44.48       45.76      3.40 o 
   9   2  -2       68.86       60.37      3.66 o 
  10   2  -2      199.59      191.69      4.98 o 
  11   2  -2       38.21       35.15      3.72 o 
  12   2  -2       35.25       32.81      4.38 o 
  13   2  -2       18.37       19.97      4.61 o 
   1   3  -2      672.93      707.64      4.10 o 
   2   3  -2      737.11      719.94      3.37 o 
   3   3  -2      462.42      563.28      4.35 o 
   4   3  -2       89.11       83.37      1.58 o 
   5   3  -2      732.29      736.70      6.06 o 
   6   3  -2      587.00      563.66      4.15 o 
   7   3  -2      187.67      181.21      2.99 o 
   8   3  -2      228.42      228.04      4.84 o 
   9   3  -2      175.58      182.44      3.96 o 
  10   3  -2       12.16       15.07      2.62 o 
  11   3  -2        4.60        9.99      3.09 o 
  12   3  -2       10.22       14.73      3.61 o 
  13   3  -2       15.79       22.89      3.45 o 
   0   4  -2       29.11       25.50      1.08 o 
   1   4  -2       75.19       86.42      0.88 o 
   2   4  -2     1352.21     1520.63      6.05 o 
   3   4  -2      110.08      100.55      1.06 o 
   4   4  -2       33.34       30.11      1.07 o 
   5   4  -2       48.33       54.07      1.27 o 
   6   4  -2      201.91      199.98      2.02 o 
   7   4  -2        3.53        3.91      1.44 o 
   8   4  -2       75.79       71.59      2.65 o 
   9   4  -2      208.82      196.03      3.64 o 
  10   4  -2      230.90      234.54      4.04 o 
  11   4  -2      121.64      122.23      4.12 o 
  12   4  -2       36.29       38.07      3.21 o 
  13   4  -2       19.09       24.93      3.23 o 
   1   5  -2      109.97      102.17      0.96 o 
   2   5  -2      482.94      511.56      2.27 o 
   3   5  -2     3140.09     3263.84     14.50 o 
   4   5  -2     1379.84     1432.51      8.20 o 
   5   5  -2      716.22      745.66      3.30 o 
   6   5  -2      307.22      283.92      2.27 o 
   7   5  -2      232.56      225.29      3.04 o 
   8   5  -2        5.08        4.68      2.06 o 
   9   5  -2        5.70        5.71      2.14 o 
  10   5  -2       45.17       45.68      2.52 o 
  11   5  -2       31.00       33.21      2.96 o 
  12   5  -2        7.25        8.31      2.72 o 
  13   5  -2        8.61        7.32      2.97 o 
   0   6  -2     1411.21     1481.33      7.12 o 
   1   6  -2      643.78      648.29      2.96 o 
   2   6  -2      521.05      566.12      2.47 o 
   3   6  -2     1132.53     1265.67      4.75 o 
   4   6  -2      197.46      195.40      1.85 o 
   5   6  -2      241.34      243.53      2.15 o 
   6   6  -2       35.50       34.82      1.26 o 
   7   6  -2       62.33       56.68      1.45 o 
   8   6  -2      143.13      136.31      2.84 o 
   9   6  -2      498.58      491.28      5.48 o 
  10   6  -2       54.26       58.24      2.49 o 
  11   6  -2      143.86      135.64      3.92 o 
  12   6  -2        7.57        9.50      2.78 o 
  13   6  -2       98.17       96.36      4.52 o 
   1   7  -2      413.60      395.32      3.03 o 
   2   7  -2     1166.45     1241.67      4.04 o 
   3   7  -2      616.48      575.66      2.52 o 
   4   7  -2      390.63      397.40      2.59 o 
   5   7  -2       73.98       68.54      1.36 o 
   6   7  -2      316.56      341.21      2.82 o 
   7   7  -2      906.08      853.60      5.02 o 
   8   7  -2       62.19       61.08      2.03 o 
   9   7  -2      151.35      135.06      3.16 o 
  10   7  -2        6.61        9.13      2.04 o 
  11   7  -2       37.26       39.31      2.88 o 
  12   7  -2       56.61       57.93      3.45 o 
  13   7  -2        7.65       15.54      3.38 o 
   0   8  -2     3382.80     3450.68     13.23 o 
   1   8  -2      287.96      272.29      1.99 o 
   2   8  -2      400.34      463.88      2.36 o 
   3   8  -2       66.34       59.36      1.09 o 
   4   8  -2      299.97      308.81      2.35 o 
   5   8  -2      317.49      314.62      2.27 o 
   6   8  -2      199.61      218.36      2.18 o 
   7   8  -2       69.17       63.25      1.72 o 
   8   8  -2       39.41       33.98      1.86 o 
   9   8  -2      107.14      110.75      2.79 o 
  10   8  -2      184.30      184.30      3.38 o 
  11   8  -2       14.88       19.77      2.64 o 
  12   8  -2      118.54      128.73      4.35 o 
  13   8  -2       16.11       22.60      3.48 o 
   1   9  -2      544.91      543.50      2.95 o 
   2   9  -2      497.21      510.08      2.73 o 
   3   9  -2       25.31       29.17      1.26 o 
   4   9  -2      487.14      479.48      2.94 o 
   5   9  -2       19.51       22.98      1.06 o 
   6   9  -2      301.33      279.81      2.62 o 
   7   9  -2      329.50      310.06      3.25 o 
   8   9  -2       43.29       43.87      1.92 o 
   9   9  -2       34.09       33.97      2.19 o 
  10   9  -2       34.13       35.35      2.31 o 
  11   9  -2        3.14        5.69      2.94 o 
  12   9  -2       19.85       18.32      3.24 o 
  13   9  -2       27.94       27.21      3.65 o 
   0  10  -2     1569.83     1555.22      7.73 o 
   1  10  -2      254.20      244.61      2.25 o 
   2  10  -2      338.63      328.17      2.56 o 
   3  10  -2       15.02       15.74      1.21 o 
   4  10  -2      179.22      172.34      2.07 o 
   5  10  -2       82.93       84.53      1.61 o 
   6  10  -2      404.05      395.51      4.31 o 
   7  10  -2      155.06      156.85      2.59 o 
   8  10  -2       94.89       94.54      2.29 o 
   9  10  -2        3.17        6.15      1.89 o 
  10  10  -2      131.81      126.63      3.89 o 
  11  10  -2        9.98       14.36      2.98 o 
  12  10  -2       26.98       30.74      3.39 o 
   1  11  -2      201.38      217.48      2.50 o 
   2  11  -2       89.36       92.98      1.80 o 
   3  11  -2       67.80       71.19      2.17 o 
   4  11  -2       70.59       71.87      1.67 o 
   5  11  -2       16.63       17.94      1.07 o 
   6  11  -2      309.88      297.46      3.05 o 
   7  11  -2       81.87       80.20      2.12 o 
   8  11  -2      201.85      199.43      2.91 o 
   9  11  -2       50.60       48.56      2.62 o 
  10  11  -2       40.64       43.56      3.07 o 
  11  11  -2        9.96        8.16      3.00 o 
  12  11  -2       33.67       32.71      3.33 o 
   0  12  -2     1412.15     1374.31     10.54 o 
   1  12  -2      242.80      248.45      2.54 o 
   2  12  -2      732.61      690.18      4.00 o 
   3  12  -2      313.94      327.46      3.34 o 
   4  12  -2      184.97      182.01      2.72 o 
   5  12  -2       98.56       94.56      1.89 o 
   6  12  -2       27.75       29.79      1.55 o 
   7  12  -2       37.84       34.94      2.22 o 
   8  12  -2       43.54       48.20      2.37 o 
   9  12  -2       48.66       58.55      2.82 o 
  10  12  -2       51.46       45.03      3.09 o 
  11  12  -2        0.25        0.44      2.83 o 
  12  12  -2       35.85       32.05      3.59 o 
   1  13  -2       40.36       42.02      1.66 o 
   2  13  -2       29.70       31.43      1.60 o 
   3  13  -2       76.77       72.52      2.21 o 
   4  13  -2       75.55       80.25      2.26 o 
   5  13  -2       19.90       16.72      1.95 o 
   6  13  -2        0.44        1.61      1.82 o 
   7  13  -2      112.11      112.77      2.79 o 
   8  13  -2      146.17      138.89      3.08 o 
   9  13  -2       12.22       14.44      2.45 o 
  10  13  -2       18.82       18.98      2.93 o 
  11  13  -2        5.79        6.62      3.04 o 
  12  13  -2       12.70       13.11      3.27 o 
   0  14  -2      123.00      127.60      2.70 o 
   1  14  -2      740.32      709.84      4.24 o 
   2  14  -2      457.43      429.05      3.50 o 
   3  14  -2       29.30       26.34      1.96 o 
   4  14  -2       25.74       21.99      2.04 o 
   5  14  -2      211.61      196.01      3.12 o 
   6  14  -2       23.70       23.09      2.06 o 
   7  14  -2       62.99       65.51      2.47 o 
   8  14  -2       36.07       38.43      2.33 o 
   9  14  -2       17.25       17.17      2.44 o 
  10  14  -2      105.88      103.94      3.79 o 
  11  14  -2        5.22        9.23      2.97 o 
   1  15  -2      125.52      127.21      2.35 o 
   2  15  -2      309.70      323.93      4.44 o 
   3  15  -2      254.32      259.39      4.26 o 
   4  15  -2       82.01       85.61      2.56 o 
   5  15  -2      376.26      391.69      4.31 o 
   6  15  -2      121.58      126.43      2.88 o 
   7  15  -2      144.66      142.33      3.10 o 
   8  15  -2        3.59        5.67      2.07 o 
   9  15  -2       41.18       41.00      2.80 o 
  10  15  -2        3.03        4.18      2.84 o 
  11  15  -2       25.03       25.10      3.21 o 
   0  16  -2      190.50      194.61      3.34 o 
   1  16  -2      670.70      626.50      4.30 o 
   2  16  -2      116.53      111.81      2.33 o 
   3  16  -2      129.51      114.99      2.68 o 
   4  16  -2      155.45      152.56      3.05 o 
   5  16  -2       35.47       34.54      2.34 o 
   6  16  -2       58.40       61.16      2.65 o 
   7  16  -2       11.65       13.90      2.23 o 
   8  16  -2        0.53        1.18      2.09 o 
   9  16  -2      127.71      126.28      3.63 o 
  10  16  -2        8.14        8.41      2.96 o 
   1  17  -2      109.49      105.37      2.25 o 
   2  17  -2      103.47       95.24      2.20 o 
   3  17  -2       71.05       63.57      2.35 o 
   4  17  -2       51.23       49.19      2.39 o 
   5  17  -2      157.04      161.27      3.31 o 
   6  17  -2       48.65       48.63      2.60 o 
   7  17  -2      100.43      102.17      3.11 o 
   8  17  -2       46.59       53.61      2.77 o 
   9  17  -2       19.27       17.99      2.79 o 
  10  17  -2        4.08        3.85      3.17 o 
   0  18  -2       35.62       36.71      2.46 o 
   1  18  -2       32.20       36.45      1.74 o 
   2  18  -2       24.91       24.13      1.67 o 
   3  18  -2       13.01       12.99      2.01 o 
   4  18  -2      112.61      106.46      2.93 o 
   5  18  -2       40.76       40.98      2.51 o 
   6  18  -2       20.51       16.91      2.33 o 
   7  18  -2        7.40       10.39      2.29 o 
   8  18  -2        2.85        3.08      2.32 o 
   9  18  -2       47.59       52.10      3.24 o 
  10  18  -2       20.29       18.40      3.31 o 
   1  19  -2       30.71       31.33      1.69 o 
   2  19  -2      163.02      154.69      3.32 o 
   3  19  -2      222.39      214.56      3.55 o 
   4  19  -2      179.54      182.00      3.50 o 
   5  19  -2      143.44      140.67      3.33 o 
   6  19  -2       41.75       48.23      2.70 o 
   7  19  -2       73.60       77.27      2.98 o 
   8  19  -2       16.23       17.09      2.56 o 
   9  19  -2       19.75       20.04      2.93 o 
   0  20  -2      375.98      365.97      5.13 o 
   1  20  -2       89.71       88.14      2.40 o 
   2  20  -2       56.08       57.29      2.52 o 
   3  20  -2       60.47       72.87      2.70 o 
   4  20  -2        1.27        2.96      2.20 o 
   5  20  -2       26.12       27.63      2.55 o 
   6  20  -2        5.45        8.10      2.31 o 
   7  20  -2        3.32        8.50      2.42 o 
   8  20  -2       93.01       98.52      3.38 o 
   1  21  -2       16.41       16.93      1.86 o 
   2  21  -2       89.75       84.16      2.72 o 
   3  21  -2       23.02       24.80      2.30 o 
   4  21  -2      156.01      151.08      3.61 o 
   5  21  -2       20.00       24.59      2.50 o 
   6  21  -2       98.25      101.34      3.24 o 
   7  21  -2        6.70        8.16      2.73 o 
   8  21  -2       91.47       87.92      4.06 o 
   0  22  -2      132.88      134.65      4.55 o 
   1  22  -2       28.33       26.81      2.43 o 
   2  22  -2       70.47       74.16      3.02 o 
   3  22  -2       18.15       21.01      2.29 o 
   4  22  -2       76.12       71.01      2.88 o 
   5  22  -2        0.21        1.12      2.50 o 
   6  22  -2        3.19        4.79      2.60 o 
   7  22  -2       20.19       20.75      3.09 o 
   1  23  -2        1.13        3.84      2.49 o 
   2  23  -2       99.96      101.91      3.56 o 
   3  23  -2        5.58        9.32      3.17 o 
   4  23  -2        1.14        1.87      2.70 o 
   5  23  -2        4.02        3.69      2.84 o 
   6  23  -2       77.03       78.20      3.94 o 
   0  24  -2      138.02      137.15      8.07 o 
   1  24  -2       26.77       27.32      4.19 o 
   2  24  -2      105.41      117.85      4.99 o 
   3  24  -2       28.05       30.77      4.35 o 
   4  24  -2       37.62       39.62      3.68 o 
   5  24  -2       13.11       13.68      3.56 o 
   1  25  -2        3.71        7.17      4.02 o 
   2  25  -2        6.17       11.76      3.74 o 
   3  25  -2       28.65       32.96      3.79 o 
   2   0  -1     7576.47     7812.46     42.70 o 
   4   0  -1     1468.11     1455.04     36.10 o 
   6   0  -1     1359.39     1384.79     17.07 o 
   8   0  -1      652.93      685.38     20.44 o 
  10   0  -1       80.53       72.31      6.60 o 
  12   0  -1       59.56       59.56      7.34 o 
  14   0  -1        1.53        2.54      6.62 o 
   0   1  -1     6482.85     6705.81     52.75 o 
   1   1  -1     6717.82     6697.22     28.22 o 
   2   1  -1     6622.56     6703.68     27.85 o 
   3   1  -1      706.01      696.50      3.47 o 
   4   1  -1     1093.62     1129.97      6.96 o 
   5   1  -1      869.59      894.43      9.00 o 
   6   1  -1      189.56      216.73      3.81 o 
   7   1  -1       48.73       52.38      3.27 o 
   8   1  -1      170.06      148.68      4.03 o 
   9   1  -1       73.18       75.23      4.45 o 
  10   1  -1      207.86      204.85      5.80 o 
  11   1  -1        3.66        5.80      4.87 o 
  12   1  -1      121.87      125.68      5.68 o 
  13   1  -1       16.73       17.31      3.87 o 
  14   1  -1       32.83       37.14      4.03 o 
   1   2  -1     1028.82     1071.96      3.87 o 
   2   2  -1      391.18      438.00      2.46 o 
   3   2  -1     2777.73     2796.10     12.66 o 
   4   2  -1     1422.60     1508.39      4.88 o 
   5   2  -1      670.84      716.45     13.35 o 
   6   2  -1      493.38      521.26      5.97 o 
   7   2  -1      325.09      351.43      5.72 o 
   8   2  -1      189.58      185.91      5.28 o 
   9   2  -1       28.69       32.06      2.58 o 
  10   2  -1       30.19       34.08      4.53 o 
  11   2  -1       99.29       93.40      6.68 o 
  12   2  -1        4.93        8.36      4.18 o 
  13   2  -1        0.16        1.80      3.21 o 
  14   2  -1       14.63       19.67      3.75 o 
   0   3  -1     8229.32     8082.43     32.95 o 
   1   3  -1     1063.63     1013.04      2.20 o 
   2   3  -1       99.37      109.28      0.95 o 
   3   3  -1     1702.85     1849.15      9.66 o 
   4   3  -1      940.10      990.78      6.89 o 
   5   3  -1     1600.00     1675.24      6.61 o 
   6   3  -1      115.65      111.47      2.99 o 
   7   3  -1        7.47        7.44      2.34 o 
   8   3  -1      314.03      292.64      4.48 o 
   9   3  -1       85.65       80.85      3.23 o 
  10   3  -1      409.75      384.51      8.18 o 
  11   3  -1       41.43       45.48      3.81 o 
  12   3  -1        2.06        4.36      3.51 o 
  13   3  -1       49.85       47.78      3.76 o 
  14   3  -1       14.08       17.22      3.55 o 
   1   4  -1     9115.08     9309.01     27.03 o 
   2   4  -1     2092.48     2146.78     10.31 o 
   3   4  -1       49.63       54.51      0.82 o 
   4   4  -1      285.89      293.34      2.35 o 
   5   4  -1      302.37      308.89      2.29 o 
   6   4  -1      644.86      658.04      6.69 o 
   7   4  -1      823.00      811.66      6.32 o 
   8   4  -1      259.32      248.52      4.26 o 
   9   4  -1        1.16        1.90      2.33 o 
  10   4  -1       94.75       91.10      3.47 o 
  11   4  -1        1.69        4.63      3.03 o 
  12   4  -1        6.87        9.35      3.21 o 
  13   4  -1       25.04       23.10      3.06 o 
  14   4  -1        3.67        2.93      3.08 o 
   0   5  -1     9698.53     9869.47     47.66 o 
   1   5  -1     3723.65     3688.15     10.00 o 
   2   5  -1     3866.29     4082.55     15.69 o 
   3   5  -1      347.35      337.20      1.92 o 
   4   5  -1       99.86      102.76      1.27 o 
   5   5  -1      342.65      342.26      2.32 o 
   6   5  -1       58.86       70.11      2.05 o 
   7   5  -1      234.71      234.63      3.12 o 
   8   5  -1      122.96      133.71      2.83 o 
   9   5  -1      906.90      870.58      8.14 o 
  10   5  -1       77.48       68.43      3.13 o 
  11   5  -1       97.59       90.80      3.39 o 
  12   5  -1       16.97       16.56      2.90 o 
  13   5  -1        9.73       15.08      3.13 o 
   1   6  -1      416.51      446.32      1.98 o 
   2   6  -1      190.35      238.18      1.44 o 
   3   6  -1      975.89     1015.38      6.15 o 
   4   6  -1      799.67      870.02      3.29 o 
   5   6  -1     1608.28     1649.01      9.56 o 
   6   6  -1      344.77      362.28      2.65 o 
   7   6  -1     1463.48     1433.98     10.31 o 
   8   6  -1      145.00      136.27      2.85 o 
   9   6  -1      309.78      302.51      4.96 o 
  10   6  -1       11.53       14.36      2.63 o 
  11   6  -1       19.33       20.79      2.69 o 
  12   6  -1       38.16       37.59      3.13 o 
  13   6  -1       10.44       12.83      2.79 o 
   0   7  -1     2159.28     2172.26      6.56 o 
   1   7  -1     2789.04     2860.28      6.69 o 
   2   7  -1     1103.51     1205.14      7.32 o 
   3   7  -1      730.49      835.08      3.37 o 
   4   7  -1      520.60      579.48      2.58 o 
   5   7  -1      333.82      353.48      2.70 o 
   6   7  -1      131.24      130.50      1.91 o 
   7   7  -1       38.84       36.05      2.04 o 
   8   7  -1      278.21      282.05      3.60 o 
   9   7  -1      104.63       99.88      2.71 o 
  10   7  -1        1.29        4.43      2.47 o 
  11   7  -1      110.37      113.32      3.68 o 
  12   7  -1       23.46       31.07      3.03 o 
  13   7  -1       97.62       92.11      4.06 o 
   1   8  -1      344.36      361.32      2.08 o 
   2   8  -1      221.72      225.82      1.93 o 
   3   8  -1      453.90      445.32      2.12 o 
   4   8  -1      275.92      289.05      2.36 o 
   5   8  -1      571.21      568.85      3.64 o 
   6   8  -1      339.09      340.25      2.80 o 
   7   8  -1      466.11      442.57      3.49 o 
   8   8  -1      775.94      756.93      5.59 o 
   9   8  -1      156.88      160.65      3.09 o 
  10   8  -1      110.16      109.31      3.44 o 
  11   8  -1       27.62       32.23      2.92 o 
  12   8  -1        3.31        4.57      2.94 o 
  13   8  -1       12.28       17.11      3.36 o 
   0   9  -1     2424.19     2486.11     12.83 o 
   1   9  -1      385.95      417.86      2.46 o 
   2   9  -1     1080.16     1157.31      4.26 o 
   3   9  -1      379.76      354.93      3.27 o 
   4   9  -1      292.83      287.35      2.64 o 
   5   9  -1       65.59       58.95      1.33 o 
   6   9  -1       55.39       54.38      1.83 o 
   7   9  -1       14.76       14.71      1.57 o 
   8   9  -1       58.89       66.62      2.37 o 
   9   9  -1       97.39       93.98      2.68 o 
  10   9  -1      246.31      242.56      5.46 o 
  11   9  -1        9.83       11.65      3.26 o 
  12   9  -1       15.10       19.25      3.47 o 
  13   9  -1        2.75        3.87      3.09 o 
   1  10  -1       64.09       67.70      1.35 o 
   2  10  -1     2259.90     2400.17     10.50 o 
   3  10  -1      290.83      287.18      2.78 o 
   4  10  -1      118.61      123.38      1.74 o 
   5  10  -1       46.30       44.74      1.26 o 
   6  10  -1     1201.16     1167.93      6.53 o 
   7  10  -1       59.13       58.76      2.16 o 
   8  10  -1      152.28      151.90      2.92 o 
   9  10  -1        9.36       11.51      1.94 o 
  10  10  -1       37.96       41.61      3.41 o 
  11  10  -1       33.86       33.98      3.41 o 
  12  10  -1       23.42       17.90      3.54 o 
  13  10  -1        2.55        5.55      3.25 o 
   0  11  -1      245.05      223.41      3.29 o 
   1  11  -1      284.62      275.06      2.19 o 
   2  11  -1      291.52      286.03      2.63 o 
   3  11  -1      135.47      143.17      2.43 o 
   4  11  -1      369.03      377.25      3.93 o 
   5  11  -1      194.70      195.64      2.70 o 
   6  11  -1       49.50       45.89      1.49 o 
   7  11  -1      188.97      183.59      2.84 o 
   8  11  -1       67.91       71.73      2.32 o 
   9  11  -1       43.16       45.14      2.69 o 
  10  11  -1      135.13      127.64      4.27 o 
  11  11  -1       14.23       10.01      3.29 o 
  12  11  -1       26.83       26.36      3.27 o 
   1  12  -1       76.51       77.25      1.49 o 
   2  12  -1     1559.15     1546.09      6.38 o 
   3  12  -1      204.56      200.19      3.00 o 
   4  12  -1      269.06      269.28      3.30 o 
   5  12  -1       99.16       99.33      1.83 o 
   6  12  -1       40.48       32.85      1.45 o 
   7  12  -1       14.99       13.86      2.35 o 
   8  12  -1      294.86      292.31      4.31 o 
   9  12  -1       42.59       34.82      2.66 o 
  10  12  -1       11.70       15.01      3.08 o 
  11  12  -1       11.71        9.88      3.12 o 
  12  12  -1        6.85        6.68      3.07 o 
   0  13  -1     1365.85     1377.98     14.99 o 
   1  13  -1       23.62       19.20      1.36 o 
   2  13  -1      235.34      235.79      2.45 o 
   3  13  -1      156.19      160.79      2.74 o 
   4  13  -1      346.12      342.06      3.74 o 
   5  13  -1      183.04      163.47      3.54 o 
   6  13  -1      325.90      314.58      3.93 o 
   7  13  -1       41.61       37.77      2.67 o 
   8  13  -1      165.88      160.98      3.67 o 
   9  13  -1       59.26       58.77      2.87 o 
  10  13  -1       34.70       37.85      3.42 o 
  11  13  -1       24.85       27.25      3.72 o 
  12  13  -1       37.57       39.75      3.58 o 
   1  14  -1      153.39      152.30      2.17 o 
   2  14  -1       42.84       42.00      1.53 o 
   3  14  -1      345.83      331.16      3.96 o 
   4  14  -1      522.45      524.81      4.63 o 
   5  14  -1      185.16      180.27      3.24 o 
   6  14  -1      292.56      281.67      4.25 o 
   7  14  -1       21.37       18.35      2.45 o 
   8  14  -1      168.72      160.07      3.73 o 
   9  14  -1        3.53        5.08      2.43 o 
  10  14  -1       34.13       33.28      3.03 o 
  11  14  -1        6.34        7.84      3.12 o 
  12  14  -1        0.52        1.51      3.12 o 
   0  15  -1      526.64      523.50      5.54 o 
   1  15  -1      737.29      709.93      4.63 o 
   2  15  -1      255.42      258.86      2.67 o 
   3  15  -1      470.31      444.78      4.26 o 
   4  15  -1      258.90      250.35      3.57 o 
   5  15  -1       73.76       68.99      2.52 o 
   6  15  -1      102.61      107.35      2.88 o 
   7  15  -1       83.81       84.68      3.10 o 
   8  15  -1        0.90        3.30      2.38 o 
   9  15  -1       72.99       75.25      2.99 o 
  10  15  -1       31.01       32.85      3.20 o 
  11  15  -1       86.27       90.06      3.91 o 
   1  16  -1      164.00      165.95      2.45 o 
   2  16  -1       14.17       12.32      1.21 o 
   3  16  -1      208.35      203.66      3.76 o 
   4  16  -1      151.87      141.90      3.02 o 
   5  16  -1      142.56      146.27      3.11 o 
   6  16  -1      155.95      159.96      3.31 o 
   7  16  -1      331.42      326.31      4.77 o 
   8  16  -1       25.51       26.80      2.63 o 
   9  16  -1       28.51       29.26      2.78 o 
  10  16  -1       51.35       54.25      3.77 o 
  11  16  -1        2.07        2.85      3.34 o 
   0  17  -1      177.61      171.30      5.29 o 
   1  17  -1      287.63      276.09      2.99 o 
   2  17  -1       29.03       25.95      1.28 o 
   3  17  -1       25.20       22.05      2.07 o 
   4  17  -1        4.97        3.45      1.97 o 
   5  17  -1       60.49       59.46      2.53 o 
   6  17  -1        4.21        6.31      2.22 o 
   7  17  -1        2.30        3.15      2.43 o 
   8  17  -1       12.19       13.47      2.55 o 
   9  17  -1       98.02      102.01      4.08 o 
  10  17  -1        5.77        7.99      3.06 o 
   1  18  -1       32.36       34.08      1.63 o 
   2  18  -1        5.95        8.57      1.87 o 
   3  18  -1       33.10       38.68      2.28 o 
   4  18  -1       93.30       88.37      2.77 o 
   5  18  -1      120.64      118.40      3.11 o 
   6  18  -1       76.13       70.34      2.83 o 
   7  18  -1      111.79      112.95      3.53 o 
   8  18  -1        5.71        7.50      2.62 o 
   9  18  -1       92.71       90.49      3.92 o 
  10  18  -1        1.79        7.97      3.40 o 
   0  19  -1      292.59      278.81      8.66 o 
   1  19  -1      255.68      254.46      3.61 o 
   2  19  -1       58.99       62.50      2.45 o 
   3  19  -1       13.36       11.72      2.05 o 
   4  19  -1       59.96       61.74      2.68 o 
   5  19  -1       36.81       36.43      2.50 o 
   6  19  -1      115.36      112.39      3.23 o 
   7  19  -1       70.53       71.98      3.24 o 
   8  19  -1       76.09       78.36      3.49 o 
   9  19  -1       70.01       76.19      4.07 o 
   1  20  -1       80.44       79.65      2.57 o 
   2  20  -1       68.16       72.33      2.59 o 
   3  20  -1      139.13      136.29      3.16 o 
   4  20  -1      104.49      112.84      3.17 o 
   5  20  -1       26.32       28.77      2.52 o 
   6  20  -1       87.70       88.25      3.10 o 
   7  20  -1       46.47       45.94      3.13 o 
   8  20  -1       38.07       43.91      3.20 o 
   9  20  -1       28.83       27.90      3.55 o 
   0  21  -1      235.40      232.05      5.72 o 
   1  21  -1       17.01       20.85      2.50 o 
   2  21  -1       56.88       56.95      2.54 o 
   3  21  -1      107.05      104.58      3.03 o 
   4  21  -1       27.11       27.51      2.48 o 
   5  21  -1       47.16       51.98      2.77 o 
   6  21  -1        7.67        8.79      2.41 o 
   7  21  -1       71.46       71.50      3.37 o 
   8  21  -1       54.45       54.64      3.45 o 
   1  22  -1        5.81        7.84      2.29 o 
   2  22  -1      105.87      102.62      3.37 o 
   3  22  -1        9.97       13.33      2.27 o 
   4  22  -1       77.41       79.29      3.00 o 
   5  22  -1       18.45       19.84      2.57 o 
   6  22  -1       66.17       67.74      3.30 o 
   7  22  -1        1.16       -1.33      2.68 o 
   0  23  -1       92.90      105.51      5.66 o 
   1  23  -1        4.36        4.65      2.32 o 
   2  23  -1      108.80      118.57      3.65 o 
   3  23  -1       11.07       11.61      2.66 o 
   4  23  -1      101.41      102.97      3.20 o 
   5  23  -1        4.23        6.55      2.46 o 
   6  23  -1        2.04        1.15      2.54 o 
   7  23  -1        0.75        0.10      2.75 o 
   1  24  -1       29.43       30.97      2.75 o 
   2  24  -1       35.02       37.23      2.96 o 
   3  24  -1       29.80       31.89      2.89 o 
   4  24  -1       22.19       24.89      2.89 o 
   5  24  -1       19.04       21.29      2.84 o 
   6  24  -1       16.75       16.81      2.77 o 
   0  25  -1      108.91      104.76      4.89 o 
   1  25  -1       44.02       47.44      3.03 o 
   2  25  -1       27.30       25.67      2.74 o 
   3  25  -1       17.64       16.43      2.83 o 
   4  25  -1        5.38        4.35      2.60 o 
   1  26  -1        4.19        4.81      2.34 o 
   2  26  -1       11.97       10.01      2.59 o 
   2   0   0     4125.33     4105.41     36.73 o 
   4   0   0     1118.66     1177.30     14.61 o 
   6   0   0      194.48      207.16     14.75 o 
   8   0   0      662.76      618.47     12.73 o 
  10   0   0      337.79      338.31      7.85 o 
  12   0   0       38.68       38.13      6.31 o 
  14   0   0       20.16       17.32      4.85 o 
   2   1   0      150.48      159.41      1.56 o 
   3   1   0     4484.85     4692.59     18.86 o 
   4   1   0        0.45        3.45      1.71 o 
   5   1   0       57.12       67.69      1.67 o 
   6   1   0     1509.17     1579.55     12.58 o 
   7   1   0     1338.96     1415.59      9.06 o 
   8   1   0      453.16      439.84      5.21 o 
   9   1   0       79.18       84.38      3.67 o 
  10   1   0       16.26       16.93      3.60 o 
  11   1   0       78.64       76.02      4.25 o 
  12   1   0        8.96        7.09      3.92 o 
  13   1   0        1.18        1.49      3.43 o 
  14   1   0        4.45        8.03      4.28 o 
   2   2   0     2108.69     2063.47      9.71 o 
   3   2   0     4447.97     4552.98     16.89 o 
   4   2   0      251.67      253.27      2.34 o 
   5   2   0      355.62      373.17      2.63 o 
   6   2   0      183.35      217.33      3.68 o 
   7   2   0       79.13       92.74      1.94 o 
   8   2   0      100.16       74.26      2.88 o 
   9   2   0        4.00        3.58      3.33 o 
  10   2   0      350.87      330.61      6.04 o 
  11   2   0        1.64        2.79      3.45 o 
  12   2   0        9.92       13.46      3.31 o 
  13   2   0       23.78       27.08      4.13 o 
  14   2   0       71.20       71.75      5.33 o 
   1   3   0      260.90      250.27      2.23 o 
   2   3   0    15893.36    16139.74     50.89 o 
   3   3   0      285.34      348.38      2.33 o 
   4   3   0       11.57        9.45      0.94 o 
   5   3   0        7.13        3.87      0.94 o 
   6   3   0       25.40       18.34      1.15 o 
   7   3   0      583.07      600.78      7.49 o 
   8   3   0      192.07      186.45      3.70 o 
   9   3   0        0.07        3.87      3.08 o 
  10   3   0       21.44       26.11      3.22 o 
  11   3   0       14.72       11.79      3.31 o 
  12   3   0        7.71       11.65      3.69 o 
  13   3   0       33.30       34.99      4.27 o 
  14   3   0        0.00        5.73      4.61 o 
   0   4   0      150.72      134.43      1.50 o 
   1   4   0     3522.03     3681.33     22.14 o 
   2   4   0     4173.35     4123.30     21.74 o 
   3   4   0      129.99      106.16      1.27 o 
   4   4   0     1067.14     1025.64      5.04 o 
   5   4   0       98.16       98.55      1.87 o 
   6   4   0       13.27       14.23      1.25 o 
   7   4   0       10.62        7.77      1.14 o 
   8   4   0      367.03      353.38      3.50 o 
   9   4   0      708.10      663.02      8.68 o 
  10   4   0      212.56      199.23      4.88 o 
  11   4   0      123.98      128.50      4.54 o 
  12   4   0      126.96      120.11      4.84 o 
  13   4   0        1.97        3.43      3.82 o 
  14   4   0        0.47        2.92      3.61 o 
   1   5   0     1414.41     1510.13      4.89 o 
   2   5   0      224.03      220.38      1.57 o 
   3   5   0     7779.75     8460.44     41.76 o 
   4   5   0      253.64      254.05      2.07 o 
   5   5   0      947.01      975.99      4.65 o 
   6   5   0        3.72        4.86      1.17 o 
   7   5   0      572.73      543.40      5.00 o 
   8   5   0      112.00      109.76      2.39 o 
   9   5   0      264.75      272.33      5.83 o 
  10   5   0       12.40       16.65      3.39 o 
  11   5   0       14.63       15.81      3.49 o 
  12   5   0       19.80       22.47      3.37 o 
  13   5   0        0.31        0.68      3.50 o 
  14   5   0       17.27       16.09      3.66 o 
   0   6   0      964.67     1029.31      9.22 o 
   1   6   0      760.62      731.58      3.92 o 
   2   6   0     1526.02     1676.69      8.11 o 
   3   6   0       47.84       43.37      1.13 o 
   4   6   0      228.89      261.70      2.73 o 
   5   6   0     1021.38     1089.34      5.72 o 
   6   6   0       23.07       28.71      1.74 o 
   7   6   0      145.16      155.50      2.73 o 
   8   6   0       10.83       11.61      1.68 o 
   9   6   0      476.11      485.31      5.93 o 
  10   6   0       88.70       77.51      3.58 o 
  11   6   0      134.18      124.34      4.25 o 
  12   6   0       12.67       18.04      3.29 o 
  13   6   0       86.59       86.76      4.10 o 
   1   7   0     3336.04     3414.39     11.15 o 
   2   7   0     5535.92     5626.55     31.61 o 
   3   7   0      654.56      690.92      4.48 o 
   4   7   0      174.05      173.75      2.23 o 
   5   7   0     1332.26     1452.17      7.26 o 
   6   7   0      284.39      254.42      3.17 o 
   7   7   0      943.28      943.33      5.73 o 
   8   7   0       10.16       13.24      1.86 o 
   9   7   0      412.76      373.01      5.42 o 
  10   7   0       15.14       14.83      2.79 o 
  11   7   0        3.29        7.70      3.19 o 
  12   7   0        2.90        4.67      3.27 o 
  13   7   0       21.15       17.93      3.70 o 
   0   8   0      950.63     1102.68      8.36 o 
   1   8   0     6471.49     6657.55     25.46 o 
   2   8   0       25.41       32.90      1.01 o 
   3   8   0        1.43        0.69      1.18 o 
   4   8   0        2.43        6.78      1.38 o 
   5   8   0      216.11      189.58      2.81 o 
   6   8   0       34.33       41.42      2.13 o 
   7   8   0       32.99       33.68      2.13 o 
   8   8   0      188.49      201.37      3.44 o 
   9   8   0       54.07       55.80      3.29 o 
  10   8   0        0.99        4.69      2.95 o 
  11   8   0      137.25      134.69      4.38 o 
  12   8   0      109.19      113.64      4.35 o 
  13   8   0        5.43        6.04      3.45 o 
   1   9   0     1081.55     1120.99      3.32 o 
   2   9   0     1226.93     1257.76      4.22 o 
   3   9   0       30.19       36.21      1.32 o 
   4   9   0     1148.04     1150.91      8.21 o 
   5   9   0      214.39      242.33      3.21 o 
   6   9   0      471.18      441.95      4.27 o 
   7   9   0      784.69      784.97      7.06 o 
   8   9   0     1670.06     1653.34     18.71 o 
   9   9   0        9.88       14.42      2.89 o 
  10   9   0        0.08        3.46      2.99 o 
  11   9   0        7.44        9.09      3.14 o 
  12   9   0        1.34        5.83      3.46 o 
  13   9   0       14.80       11.29      3.48 o 
   0  10   0     2352.81     2405.46     16.17 o 
   1  10   0      831.69      838.27      2.82 o 
   2  10   0     1654.81     1687.04      8.03 o 
   3  10   0      372.07      368.32      2.83 o 
   4  10   0      194.76      228.93      2.98 o 
   5  10   0       33.75       33.70      1.24 o 
   6  10   0        1.33        1.46      1.99 o 
   7  10   0       13.77       14.11      2.20 o 
   8  10   0      294.73      280.06      4.03 o 
   9  10   0       57.17       53.78      3.31 o 
  10  10   0       70.91       79.70      3.83 o 
  11  10   0       45.60       50.65      3.32 o 
  12  10   0        5.19        6.81      3.16 o 
  13  10   0        1.48        2.64      3.67 o 
   1  11   0      413.67      447.74      2.22 o 
   2  11   0       15.39       17.60      1.13 o 
   3  11   0      127.89      138.06      1.98 o 
   4  11   0      379.66      369.38      3.52 o 
   5  11   0      386.72      388.55      4.47 o 
   6  11   0      801.77      804.74      5.75 o 
   7  11   0        0.55        1.90      1.53 o 
   8  11   0        0.91        2.90      1.66 o 
   9  11   0      134.18      132.44      4.07 o 
  10  11   0        0.32        3.24      2.88 o 
  11  11   0        7.39        4.19      3.01 o 
  12  11   0       39.32       46.52      3.85 o 
  13  11   0       10.03        9.50      3.43 o 
   0  12   0     2758.20     2701.04     13.59 o 
   1  12   0       92.12      104.47      1.96 o 
   2  12   0        7.82        9.24      1.14 o 
   3  12   0       11.89       14.23      1.20 o 
   4  12   0       64.74       60.95      1.76 o 
   5  12   0      609.40      602.87      5.40 o 
   6  12   0      459.06      440.92      6.00 o 
   7  12   0        7.47       10.29      1.40 o 
   8  12   0        2.66        6.28      2.21 o 
   9  12   0       17.62       24.05      3.12 o 
  10  12   0      156.87      150.43      4.46 o 
  11  12   0        0.76        2.66      3.27 o 
  12  12   0       14.09       16.23      3.65 o 
   1  13   0       10.85       13.59      1.09 o 
   2  13   0      830.35      879.76      5.16 o 
   3  13   0      118.16      114.61      1.94 o 
   4  13   0      734.22      734.68      4.65 o 
   5  13   0      109.57      113.39      2.49 o 
   6  13   0      493.40      469.65      5.29 o 
   7  13   0       12.28       13.90      2.37 o 
   8  13   0      385.79      352.24      5.42 o 
   9  13   0       49.82       47.06      3.28 o 
  10  13   0       31.52       28.07      3.28 o 
  11  13   0       30.42       28.21      3.59 o 
  12  13   0        2.60        3.51      3.19 o 
   0  14   0      370.51      376.76      5.13 o 
   1  14   0     1418.25     1403.64      6.40 o 
   2  14   0      566.27      569.81      4.88 o 
   3  14   0       38.79       31.81      1.41 o 
   4  14   0      347.90      369.34      3.28 o 
   5  14   0      287.92      267.38      3.26 o 
   6  14   0      101.08       95.67      2.50 o 
   7  14   0      114.21      118.79      3.60 o 
   8  14   0        8.48       14.35      2.54 o 
   9  14   0      135.67      145.35      4.60 o 
  10  14   0       81.12       85.14      4.47 o 
  11  14   0       20.71       24.34      3.96 o 
  12  14   0        3.87        4.42      4.56 o 
   1  15   0       43.68       48.40      2.32 o 
   2  15   0      567.21      596.47      5.18 o 
   3  15   0      569.22      565.35      5.16 o 
   4  15   0        4.17        4.24      1.10 o 
   5  15   0      267.12      248.53      3.05 o 
   6  15   0      123.93      128.48      4.73 o 
   7  15   0      165.32      158.35      3.85 o 
   8  15   0      176.98      171.83      4.06 o 
   9  15   0        1.46        6.27      3.26 o 
  10  15   0        6.46        6.85      3.56 o 
  11  15   0        3.50        8.35      4.53 o 
   0  16   0       14.72       11.65      1.56 o 
   1  16   0      270.34      233.98      3.08 o 
   2  16   0      129.69      127.35      3.10 o 
   3  16   0        2.87        5.79      2.19 o 
   4  16   0        1.79        0.90      2.10 o 
   5  16   0        2.95        2.79      2.32 o 
   6  16   0       10.29       12.19      2.57 o 
   7  16   0        0.84        0.77      2.51 o 
   8  16   0        9.27        9.61      2.60 o 
   9  16   0      271.85      274.83      6.90 o 
  10  16   0        1.14        4.48      3.52 o 
  11  16   0       17.26       23.03      4.41 o 
   1  17   0       98.82       94.56      2.60 o 
   2  17   0        0.00        0.66      1.86 o 
   3  17   0      212.52      232.64      3.86 o 
   4  17   0      140.89      139.80      3.32 o 
   5  17   0       34.71       40.87      2.72 o 
   6  17   0        0.48        3.43      2.49 o 
   7  17   0      380.48      369.12      5.44 o 
   8  17   0       33.56       35.05      3.07 o 
   9  17   0        9.61       14.31      3.52 o 
  10  17   0        0.19        1.95      3.99 o 
  11  17   0        0.15        3.20      4.06 o 
   0  18   0       17.71       13.61      2.26 o 
   1  18   0      104.26       97.78      2.45 o 
   2  18   0        3.62        3.15      1.85 o 
   3  18   0       39.43       39.76      2.33 o 
   4  18   0       12.23       11.83      2.32 o 
   5  18   0        5.43        6.91      2.49 o 
   6  18   0      110.60      113.99      3.63 o 
   7  18   0       54.18       56.14      3.24 o 
   8  18   0        0.55        2.21      2.62 o 
   9  18   0       71.49       70.38      5.00 o 
  10  18   0       13.01       15.19      4.04 o 
   1  19   0       63.23       65.84      2.28 o 
   2  19   0       35.09       36.33      2.18 o 
   3  19   0       73.34       64.41      2.55 o 
   4  19   0        8.41        5.88      2.06 o 
   5  19   0       98.41      108.24      3.66 o 
   6  19   0       27.27       38.76      2.94 o 
   7  19   0       75.98       72.68      3.55 o 
   8  19   0       17.28       23.20      3.10 o 
   9  19   0       15.22       18.68      4.27 o 
  10  19   0        1.93        7.65      4.17 o 
   0  20   0       54.81       51.77      3.83 o 
   1  20   0      252.42      269.43      3.62 o 
   2  20   0        0.07        1.33      1.91 o 
   3  20   0       12.48       13.18      2.15 o 
   4  20   0        0.57        0.84      2.31 o 
   5  20   0       59.52       60.39      3.01 o 
   6  20   0       42.94       48.36      3.17 o 
   7  20   0        4.74        7.76      2.73 o 
   8  20   0      139.19      139.80      4.75 o 
   9  20   0       12.00       14.85      4.37 o 
   1  21   0        1.57        6.37      2.80 o 
   2  21   0      114.03      119.10      3.04 o 
   3  21   0        1.45        1.72      2.09 o 
   4  21   0      169.42      168.69      3.83 o 
   5  21   0       18.73       15.18      2.54 o 
   6  21   0        9.03       12.19      2.66 o 
   7  21   0        8.91        8.68      2.89 o 
   8  21   0       74.46       78.43      4.51 o 
   0  22   0      283.32      305.02      6.50 o 
   1  22   0       16.88       18.33      2.86 o 
   2  22   0      155.01      156.27      3.90 o 
   3  22   0       41.75       49.18      2.64 o 
   4  22   0       28.67       26.55      2.56 o 
   5  22   0        2.18        5.31      2.47 o 
   6  22   0       30.75       30.49      3.19 o 
   7  22   0       22.57       19.81      3.27 o 
   8  22   0       24.29       25.62      3.88 o 
   1  23   0        0.68        2.37      2.54 o 
   2  23   0        3.50        5.39      2.63 o 
   3  23   0       16.21       17.81      2.84 o 
   4  23   0        3.40        2.90      2.43 o 
   5  23   0       10.56       12.19      2.86 o 
   6  23   0      124.05      115.34      4.12 o 
   7  23   0       22.98       26.10      3.41 o 
   0  24   0      266.74      263.00      5.77 o 
   1  24   0        5.88        7.25      2.50 o 
   2  24   0       94.11       96.17      3.96 o 
   3  24   0       16.22       18.88      3.03 o 
   4  24   0       21.72       20.07      3.42 o 
   5  24   0        0.91        2.72      3.18 o 
   6  24   0        0.15        2.25      2.92 o 
   1  25   0       19.42       25.37      2.77 o 
   2  25   0        1.14        4.68      3.14 o 
   3  25   0        9.88       11.44      3.14 o 
   4  25   0        2.86        5.42      3.55 o 
   5  25   0       31.03       33.63      3.73 o 
   0  26   0        9.10        9.88      3.66 o 
   1  26   0       70.61       63.47      3.44 o 
   2  26   0        2.04        2.66      2.96 o 
   3  26   0        0.03        1.97      3.32 o 
   2   0   1     7538.19     7729.54     54.19 o 
   4   0   1     1494.86     1445.46     17.44 o 
   6   0   1     1388.04     1416.85     12.47 o 
   8   0   1      654.30      666.62      8.76 o 
  10   0   1       82.99       74.78      5.10 o 
  12   0   1       59.43       60.95      4.17 o 
  14   0   1        1.91        4.76      4.41 o 
   1   1   1     6713.12     6803.79     70.86 o 
   2   1   1     6619.82     6682.69     32.28 o 
   3   1   1      698.04      693.34      7.39 o 
   4   1   1     1095.12     1120.66      5.39 o 
   5   1   1      869.33      899.60      7.62 o 
   6   1   1      190.63      217.19      4.15 o 
   7   1   1       48.06       48.07      3.04 o 
   8   1   1      163.56      138.31      3.80 o 
   9   1   1       72.47       71.56      3.57 o 
  10   1   1      208.41      212.70      4.19 o 
  11   1   1        3.84        6.38      2.68 o 
  12   1   1      120.89      121.15      4.16 o 
  13   1   1       16.80       21.63      3.04 o 
  14   1   1       32.76       35.61      4.08 o 
   1   2   1     1019.49     1059.79      3.71 o 
   2   2   1      407.55      458.23      2.75 o 
   3   2   1     2795.80     2856.30     12.70 o 
   4   2   1     1466.85     1552.49      6.50 o 
   5   2   1      680.25      731.90      4.06 o 
   6   2   1      518.02      516.58      8.80 o 
   7   2   1      334.12      365.76      5.75 o 
   8   2   1      185.94      181.10      3.58 o 
   9   2   1       27.83       32.27      2.76 o 
  10   2   1       31.48       31.91      2.86 o 
  11   2   1       99.44       97.66      3.74 o 
  12   2   1        5.01        7.89      3.07 o 
  13   2   1        0.20        1.91      3.26 o 
  14   2   1       15.13       18.37      3.76 o 
   0   3   1     8136.62     7971.76     50.18 o 
   1   3   1     1082.82     1033.90      3.09 o 
   2   3   1       90.86      100.88      0.96 o 
   3   3   1     1737.01     1867.02     11.08 o 
   4   3   1      951.45      994.88      5.68 o 
   5   3   1     1598.10     1676.45      9.85 o 
   6   3   1      114.93      107.33      2.00 o 
   7   3   1        6.70        5.89      1.25 o 
   8   3   1      312.78      295.22      4.20 o 
   9   3   1       87.86       83.09      3.41 o 
  10   3   1      406.00      387.02      5.58 o 
  11   3   1       40.89       40.75      3.33 o 
  12   3   1        2.74        5.16      3.01 o 
  13   3   1       51.18       48.56      3.76 o 
  14   3   1       13.51       12.12      3.86 o 
   1   4   1     9108.44     9450.43     39.45 o 
   2   4   1     2107.96     2173.14      8.18 o 
   3   4   1       56.12       61.51      1.22 o 
   4   4   1      291.62      301.02      2.73 o 
   5   4   1      280.93      283.54      3.23 o 
   6   4   1      634.95      640.38      5.65 o 
   7   4   1      817.24      817.31      4.93 o 
   8   4   1      263.80      248.63      3.08 o 
   9   4   1        0.91        2.90      2.79 o 
  10   4   1       93.58       87.25      3.69 o 
  11   4   1        1.69        2.75      2.93 o 
  12   4   1        6.96        7.80      3.40 o 
  13   4   1       25.55       25.61      3.91 o 
  14   4   1        3.87        8.61      3.90 o 
   0   5   1     9690.46     9875.79     68.39 o 
   1   5   1     3724.46     3695.04     17.05 o 
   2   5   1     3881.50     4117.26     20.69 o 
   3   5   1      359.75      351.81      2.27 o 
   4   5   1      101.22      110.38      2.07 o 
   5   5   1      344.43      344.71      3.67 o 
   6   5   1       59.26       68.31      2.14 o 
   7   5   1      237.80      234.98      3.76 o 
   8   5   1      122.86      133.41      2.73 o 
   9   5   1      904.12      863.13     10.33 o 
  10   5   1       76.57       68.86      3.77 o 
  11   5   1       98.64      101.28      4.38 o 
  12   5   1       17.03       14.74      3.40 o 
  13   5   1        8.38       11.58      3.22 o 
   1   6   1      425.84      463.04      2.67 o 
   2   6   1      191.14      241.62      1.45 o 
   3   6   1      970.29     1016.04      7.41 o 
   4   6   1      797.73      866.66      4.21 o 
   5   6   1     1652.03     1658.49      6.89 o 
   6   6   1      341.49      357.22      6.47 o 
   7   6   1     1456.93     1415.53      8.81 o 
   8   6   1      144.31      138.56      3.69 o 
   9   6   1      311.10      296.74      4.89 o 
  10   6   1       11.65       15.66      2.83 o 
  11   6   1       19.52       18.40      3.19 o 
  12   6   1       38.21       35.01      3.43 o 
  13   6   1       10.76       10.07      3.52 o 
   0   7   1     2135.39     2207.77     12.80 o 
   1   7   1     2832.44     2933.01     15.33 o 
   2   7   1     1118.20     1237.39      6.09 o 
   3   7   1      756.96      877.39      9.24 o 
   4   7   1      525.01      593.43      6.68 o 
   5   7   1      337.46      347.05      4.17 o 
   6   7   1      132.26      132.25      3.11 o 
   7   7   1       38.35       34.15      2.84 o 
   8   7   1      279.63      287.58      4.74 o 
   9   7   1       99.83       89.56      3.48 o 
  10   7   1        1.27        1.84      2.73 o 
  11   7   1      112.88      110.63      4.00 o 
  12   7   1       24.07       30.41      3.39 o 
  13   7   1       98.93       92.24      4.28 o 
   1   8   1      345.14      362.88      2.54 o 
   2   8   1      226.66      231.14      1.94 o 
   3   8   1      455.44      458.26      5.35 o 
   4   8   1      270.88      283.46      2.83 o 
   5   8   1      580.28      586.94      4.93 o 
   6   8   1      332.24      335.33      4.28 o 
   7   8   1      462.64      439.46      5.16 o 
   8   8   1      780.67      742.58      6.07 o 
   9   8   1      157.86      161.14      4.10 o 
  10   8   1      110.33      105.15      3.84 o 
  11   8   1       27.11       31.97      3.34 o 
  12   8   1        3.40        3.11      3.13 o 
  13   8   1       12.27       17.16      3.64 o 
   0   9   1     2436.43     2541.77      9.22 o 
   1   9   1      388.18      425.19      3.09 o 
   2   9   1     1099.90     1173.51      6.46 o 
   3   9   1      380.73      364.01      3.00 o 
   4   9   1      287.60      288.61      2.92 o 
   5   9   1       64.32       58.66      1.96 o 
   6   9   1       56.58       54.70      3.21 o 
   7   9   1       15.20       15.64      2.76 o 
   8   9   1       61.45       62.48      3.33 o 
   9   9   1       96.69       93.75      3.71 o 
  10   9   1      243.98      236.67      4.85 o 
  11   9   1        9.75        8.49      3.00 o 
  12   9   1       16.44       22.55      3.48 o 
  13   9   1        2.74        7.67      3.21 o 
   1  10   1       63.03       68.27      1.27 o 
   2  10   1     2240.31     2383.73     13.78 o 
   3  10   1      290.36      279.24      2.57 o 
   4  10   1      119.38      122.56      1.92 o 
   5  10   1       48.55       48.16      1.74 o 
   6  10   1     1200.27     1181.37     13.12 o 
   7  10   1       60.55       59.23      3.64 o 
   8  10   1      148.22      141.91      3.80 o 
   9  10   1        9.56       11.76      2.91 o 
  10  10   1       37.63       44.58      3.31 o 
  11  10   1       34.53       35.72      3.43 o 
  12  10   1       23.09       21.73      3.37 o 
  13  10   1        2.57        3.74      3.40 o 
   0  11   1      243.52      216.15      3.59 o 
   1  11   1      285.22      275.99      2.16 o 
   2  11   1      306.74      304.22      2.25 o 
   3  11   1      136.05      142.12      1.72 o 
   4  11   1      364.06      377.34      2.92 o 
   5  11   1      194.93      195.90      3.30 o 
   6  11   1       49.32       46.46      1.92 o 
   7  11   1      189.04      176.86      4.34 o 
   8  11   1       69.87       69.47      3.60 o 
   9  11   1       42.76       44.84      3.24 o 
  10  11   1      138.81      126.83      5.07 o 
  11  11   1       14.33       10.52      3.08 o 
  12  11   1       28.61       24.64      3.51 o 
   1  12   1       77.52       77.52      1.45 o 
   2  12   1     1556.10     1571.18     10.60 o 
   3  12   1      200.40      194.58      2.09 o 
   4  12   1      281.67      288.22      2.91 o 
   5  12   1      102.24      102.67      1.95 o 
   6  12   1       41.46       42.80      2.56 o 
   7  12   1       14.22       12.29      2.82 o 
   8  12   1      289.30      274.65      5.12 o 
   9  12   1       42.71       39.56      3.50 o 
  10  12   1       12.61       17.33      3.63 o 
  11  12   1       11.85       11.07      3.56 o 
  12  12   1        6.69        6.43      3.67 o 
   0  13   1     1376.82     1402.33     17.69 o 
   1  13   1       21.81       17.74      1.12 o 
   2  13   1      230.66      235.63      2.85 o 
   3  13   1      151.54      152.01      2.65 o 
   4  13   1      350.13      343.63      3.70 o 
   5  13   1      183.03      161.97      2.09 o 
   6  13   1      326.47      314.56      3.88 o 
   7  13   1       43.02       40.21      3.15 o 
   8  13   1      166.16      158.14      4.36 o 
   9  13   1       59.96       62.39      3.77 o 
  10  13   1       36.56       40.00      3.84 o 
  11  13   1       25.67       30.99      3.96 o 
  12  13   1       38.00       37.14      5.08 o 
   1  14   1      151.88      146.86      2.43 o 
   2  14   1       42.47       42.56      1.90 o 
   3  14   1      344.26      331.08      3.67 o 
   4  14   1      520.14      526.09      6.02 o 
   5  14   1      182.29      172.82      3.58 o 
   6  14   1      295.36      281.18      5.00 o 
   7  14   1       19.56       14.85      2.38 o 
   8  14   1      168.45      161.82      4.53 o 
   9  14   1        3.40        6.91      3.17 o 
  10  14   1       35.51       36.87      4.20 o 
  11  14   1        6.17        9.66      4.49 o 
  12  14   1        0.53        8.83      4.42 o 
   0  15   1      534.72      500.19     15.14 o 
   1  15   1      729.54      684.23      9.60 o 
   2  15   1      262.71      274.28      3.29 o 
   3  15   1      474.78      445.25      4.28 o 
   4  15   1      262.45      256.49      3.48 o 
   5  15   1       73.37       70.63      2.38 o 
   6  15   1      101.88      100.07      2.69 o 
   7  15   1       83.38       87.94      3.15 o 
   8  15   1        0.93        1.50      3.09 o 
   9  15   1       74.12       71.15      4.59 o 
  10  15   1       30.72       38.75      4.65 o 
  11  15   1       85.69      101.11      5.68 o 
   1  16   1      163.52      151.20      3.31 o 
   2  16   1       14.26       13.02      1.97 o 
   3  16   1      217.56      215.05      3.30 o 
   4  16   1      151.49      141.37      2.86 o 
   5  16   1      146.09      149.73      2.95 o 
   6  16   1      154.87      163.26      3.21 o 
   7  16   1      334.11      339.44      7.89 o 
   8  16   1       26.32       24.33      4.06 o 
   9  16   1       29.20       28.41      4.02 o 
  10  16   1       50.66       50.66      4.75 o 
  11  16   1        2.09        1.96      4.07 o 
   0  17   1      178.00      172.02      6.49 o 
   1  17   1      283.36      262.33      3.39 o 
   2  17   1       28.89       28.40      2.03 o 
   3  17   1       22.06       20.20      1.93 o 
   4  17   1        5.06        4.29      1.65 o 
   5  17   1       60.07       54.51      2.76 o 
   6  17   1        4.31        4.97      2.83 o 
   7  17   1        2.76        4.20      3.06 o 
   8  17   1       12.16       13.54      4.28 o 
   9  17   1       96.58      100.92      6.15 o 
  10  17   1        5.77        7.52      3.97 o 
   1  18   1       30.89       33.65      2.20 o 
   2  18   1        6.21        6.85      1.85 o 
   3  18   1       31.69       35.13      2.06 o 
   4  18   1       91.24       86.24      3.13 o 
   5  18   1      119.93      112.99      3.39 o 
   6  18   1       75.27       71.34      3.66 o 
   7  18   1      110.89      112.80      6.15 o 
   8  18   1        6.02        9.60      3.83 o 
   9  18   1       91.27       92.60      5.30 o 
  10  18   1        1.85        5.19      4.18 o 
   0  19   1      283.83      261.59     13.32 o 
   1  19   1      257.11      249.39      6.30 o 
   2  19   1       56.22       61.86      3.04 o 
   3  19   1       15.29       13.21      2.55 o 
   4  19   1       60.48       65.10      3.11 o 
   5  19   1       36.59       36.85      3.14 o 
   6  19   1      116.70      116.78      5.23 o 
   7  19   1       70.66       74.90      5.01 o 
   8  19   1       74.79       74.31      5.36 o 
   9  19   1       69.91       76.33      5.32 o 
   1  20   1       80.97       79.99      3.55 o 
   2  20   1       70.53       72.24      3.59 o 
   3  20   1      139.94      139.62      4.23 o 
   4  20   1      105.21      113.90      4.07 o 
   5  20   1       28.21       28.65      3.88 o 
   6  20   1       88.14       84.97      5.01 o 
   7  20   1       47.04       46.03      4.69 o 
   8  20   1       38.14       39.08      4.90 o 
   9  20   1       29.73       26.04      4.25 o 
   0  21   1      233.05      222.79      8.44 o 
   1  21   1       16.19       19.23      3.19 o 
   2  21   1       55.54       57.91      3.50 o 
   3  21   1      106.84      103.44      3.93 o 
   4  21   1       27.41       34.11      4.17 o 
   5  21   1       47.25       47.38      4.32 o 
   6  21   1        7.39        8.69      4.08 o 
   7  21   1       71.42       81.35      5.38 o 
   8  21   1       54.01       45.48      4.80 o 
   1  22   1        5.78        7.77      2.96 o 
   2  22   1      104.38       98.99      4.07 o 
   3  22   1        9.91       11.86      3.06 o 
   4  22   1       81.01       80.68      4.58 o 
   5  22   1       18.47       22.61      4.25 o 
   6  22   1       65.67       68.32      4.96 o 
   7  22   1        1.13        4.27      4.40 o 
   0  23   1       92.02       91.69      5.15 o 
   1  23   1        4.24        2.96      3.34 o 
   2  23   1      108.01      113.99      4.77 o 
   3  23   1       11.13       12.33      4.15 o 
   4  23   1       99.85      103.82      5.23 o 
   5  23   1        4.12        5.28      4.15 o 
   6  23   1        2.03        2.61      4.07 o 
   7  23   1        0.88        3.87      4.38 o 
   1  24   1       29.51       29.87      3.42 o 
   2  24   1       34.29       31.19      4.76 o 
   3  24   1       29.46       33.07      4.17 o 
   4  24   1       22.92       24.51      4.26 o 
   5  24   1       19.05       22.99      4.18 o 
   6  24   1       17.81       15.13      3.95 o 
   0  25   1      107.98      108.12      5.25 o 
   1  25   1       44.14       47.77      4.01 o 
   2  25   1       26.81       24.96      5.00 o 
   3  25   1       17.33       15.42      4.73 o 
   4  25   1        4.87        5.63      4.17 o 
   1  26   1        4.02        6.12      3.52 o 
   2  26   1       12.21       10.59      4.56 o 
   0   0   2     6722.41     7284.44     96.43 o 
   2   0   2     1345.93     1419.49     12.78 o 
   4   0   2      131.68      139.61      3.58 o 
   6   0   2       38.36       43.12      2.34 o 
   8   0   2      747.93      704.99     12.05 o 
  10   0   2       37.78       30.88      3.32 o 
  12   0   2       72.97       70.18      5.14 o 
   1   1   2     1574.41     1612.56      5.96 o 
   2   1   2      837.05      778.27      5.04 o 
   3   1   2      271.40      313.26      2.09 o 
   4   1   2      737.38      729.99      4.64 o 
   5   1   2      205.40      202.54      2.32 o 
   6   1   2      348.38      347.90      3.04 o 
   7   1   2       43.61       44.05      1.90 o 
   8   1   2      836.35      827.52      5.39 o 
   9   1   2       72.48       75.02      2.54 o 
  10   1   2       10.43       11.83      2.20 o 
  11   1   2       62.89       55.68      2.66 o 
  12   1   2       18.18       18.40      2.82 o 
  13   1   2        9.58       12.14      3.76 o 
   0   2   2      885.14      934.39      7.39 o 
   1   2   2     3008.58     3146.12      9.57 o 
   2   2   2      457.31      457.45      3.85 o 
   3   2   2      809.70      844.93      3.55 o 
   4   2   2      537.93      577.05      4.83 o 
   5   2   2       40.21       39.82      1.55 o 
   6   2   2      167.40      174.37      2.73 o 
   7   2   2      211.03      205.33      3.20 o 
   8   2   2       43.95       46.67      2.74 o 
   9   2   2       65.60       58.61      2.75 o 
  10   2   2      195.60      190.19      3.90 o 
  11   2   2       39.47       40.55      2.59 o 
  12   2   2       36.68       35.71      3.13 o 
  13   2   2       19.39       21.00      3.80 o 
   1   3   2      665.49      702.44      3.50 o 
   2   3   2      740.70      728.09      4.78 o 
   3   3   2      469.92      571.65      3.66 o 
   4   3   2       96.14       92.94      1.98 o 
   5   3   2      750.53      753.77      4.41 o 
   6   3   2      586.95      566.27      4.30 o 
   7   3   2      182.98      182.99      3.14 o 
   8   3   2      220.05      217.38      3.67 o 
   9   3   2      175.83      179.71      3.65 o 
  10   3   2       12.56       15.02      2.57 o 
  11   3   2        4.60        7.15      2.76 o 
  12   3   2       10.35       14.44      3.05 o 
  13   3   2       15.61       18.59      3.89 o 
   0   4   2       32.39       29.18      1.09 o 
   1   4   2       63.40       74.94      1.17 o 
   2   4   2     1353.19     1522.05     10.83 o 
   3   4   2      111.53      103.82      1.27 o 
   4   4   2       31.95       29.81      1.56 o 
   5   4   2       46.95       53.78      2.22 o 
   6   4   2      201.49      202.19      3.97 o 
   7   4   2        4.12        4.72      2.02 o 
   8   4   2       74.00       67.07      2.73 o 
   9   4   2      210.92      201.46      3.99 o 
  10   4   2      232.01      235.41      4.48 o 
  11   4   2      122.54      126.22      3.96 o 
  12   4   2       34.75       34.40      3.18 o 
  13   4   2       17.87       22.16      3.74 o 
   1   5   2      106.86      103.19      1.19 o 
   2   5   2      479.95      510.91      2.34 o 
   3   5   2     3129.91     3274.24     29.92 o 
   4   5   2     1383.39     1424.31      7.33 o 
   5   5   2      707.78      723.87      5.38 o 
   6   5   2      310.16      280.11      4.62 o 
   7   5   2      217.90      218.90      3.69 o 
   8   5   2        5.36        5.29      2.45 o 
   9   5   2        4.71        5.47      2.54 o 
  10   5   2       45.50       44.37      3.07 o 
  11   5   2       31.21       35.80      3.14 o 
  12   5   2        7.32        3.88      3.02 o 
  13   5   2        9.16       10.80      3.82 o 
   0   6   2     1404.05     1482.87      5.37 o 
   1   6   2      670.73      697.68      3.09 o 
   2   6   2      519.84      580.03      2.85 o 
   3   6   2     1165.95     1322.54      6.86 o 
   4   6   2      196.96      199.86      2.75 o 
   5   6   2      243.26      243.42      3.50 o 
   6   6   2       35.23       35.82      2.46 o 
   7   6   2       64.83       61.52      2.58 o 
   8   6   2      143.55      129.12      3.22 o 
   9   6   2      493.34      477.72      5.75 o 
  10   6   2       54.80       56.21      3.20 o 
  11   6   2      143.91      140.81      4.16 o 
  12   6   2        7.55        8.46      3.00 o 
  13   6   2       99.19      101.48      5.08 o 
   1   7   2      406.08      392.50      3.49 o 
   2   7   2     1156.30     1250.18      4.75 o 
   3   7   2      626.73      591.78      3.49 o 
   4   7   2      397.62      401.72      6.83 o 
   5   7   2       83.02       78.95      2.89 o 
   6   7   2      315.47      338.62      6.89 o 
   7   7   2      915.20      854.48     12.30 o 
   8   7   2       60.13       57.70      3.42 o 
   9   7   2      151.51      137.22      3.80 o 
  10   7   2        6.69        9.66      2.66 o 
  11   7   2       37.40       32.37      3.14 o 
  12   7   2       55.98       58.37      3.57 o 
  13   7   2        8.07       10.28      4.42 o 
   0   8   2     3426.27     3531.22     28.71 o 
   1   8   2      291.80      277.06      1.81 o 
   2   8   2      413.85      483.73      2.87 o 
   3   8   2       72.22       60.95      1.36 o 
   4   8   2      300.43      298.33      4.33 o 
   5   8   2      314.38      310.79      4.61 o 
   6   8   2      200.59      211.85      3.97 o 
   7   8   2       67.06       62.13      3.37 o 
   8   8   2       37.78       32.67      3.04 o 
   9   8   2      106.31      110.36      4.14 o 
  10   8   2      186.79      182.05      4.91 o 
  11   8   2       14.75       14.55      3.00 o 
  12   8   2      118.54      123.95      4.25 o 
  13   8   2       17.00       14.96      4.68 o 
   1   9   2      542.92      536.62      5.76 o 
   2   9   2      484.46      491.56      5.57 o 
   3   9   2       23.62       25.04      0.99 o 
   4   9   2      475.62      478.00      6.01 o 
   5   9   2       22.42       28.16      2.24 o 
   6   9   2      305.02      278.44      4.47 o 
   7   9   2      325.59      298.14      4.93 o 
   8   9   2       40.81       38.83      3.27 o 
   9   9   2       32.86       29.82      3.33 o 
  10   9   2       34.96       42.28      3.68 o 
  11   9   2        3.15        1.97      3.24 o 
  12   9   2       20.49       21.13      4.35 o 
  13   9   2       28.00       33.02      5.08 o 
   0  10   2     1566.43     1576.02      8.96 o 
   1  10   2      250.59      247.10      2.33 o 
   2  10   2      335.46      317.46      3.01 o 
   3  10   2       15.79       16.66      1.33 o 
   4  10   2      182.03      167.23      2.40 o 
   5  10   2       83.76       83.56      3.02 o 
   6  10   2      405.85      402.54      5.16 o 
   7  10   2      155.57      150.20      4.03 o 
   8  10   2       95.12       94.25      3.84 o 
   9  10   2        3.01        4.41      3.11 o 
  10  10   2      128.40      114.66      4.33 o 
  11  10   2       10.58       12.85      4.28 o 
  12  10   2       29.04       38.04      4.99 o 
   1  11   2      201.44      219.08      2.53 o 
   2  11   2       88.94       93.06      1.48 o 
   3  11   2       67.37       68.28      1.29 o 
   4  11   2       78.11       74.15      1.57 o 
   5  11   2       16.63       16.03      1.41 o 
   6  11   2      300.38      285.76      5.99 o 
   7  11   2       81.45       81.54      3.40 o 
   8  11   2      201.00      196.28      5.28 o 
   9  11   2       51.01       49.53      3.50 o 
  10  11   2       40.03       42.37      3.62 o 
  11  11   2       10.31       13.44      3.83 o 
  12  11   2       33.67       30.44      4.39 o 
   0  12   2     1378.23     1330.57     13.52 o 
   1  12   2      240.27      244.99      2.79 o 
   2  12   2      735.25      676.89      5.46 o 
   3  12   2      312.53      321.42      3.46 o 
   4  12   2      186.76      169.90      2.21 o 
   5  12   2       98.76       93.34      2.31 o 
   6  12   2       28.08       31.20      2.24 o 
   7  12   2       38.78       36.89      3.06 o 
   8  12   2       44.42       47.48      3.37 o 
   9  12   2       47.89       48.09      3.40 o 
  10  12   2       54.88       54.24      4.78 o 
  11  12   2        0.31       -1.38      3.83 o 
  12  12   2       36.86       34.42      4.60 o 
   1  13   2       41.51       44.23      1.70 o 
   2  13   2       32.44       35.39      1.31 o 
   3  13   2       78.74       68.37      1.42 o 
   4  13   2       76.03       75.05      1.85 o 
   5  13   2       17.68       12.59      1.87 o 
   6  13   2        0.07        0.06      1.93 o 
   7  13   2      110.70      117.35      4.01 o 
   8  13   2      144.13      136.61      4.13 o 
   9  13   2       12.18       16.56      3.87 o 
  10  13   2       19.92       20.87      4.36 o 
  11  13   2        5.72        7.32      4.23 o 
  12  13   2       12.64       15.36      4.22 o 
   0  14   2      129.63      120.33      8.18 o 
   1  14   2      727.56      688.87      7.18 o 
   2  14   2      464.85      427.02      4.68 o 
   3  14   2       30.19       24.12      1.16 o 
   4  14   2       27.59       24.65      1.94 o 
   5  14   2      211.63      200.89      3.28 o 
   6  14   2       23.63       21.27      2.19 o 
   7  14   2       63.63       66.89      3.51 o 
   8  14   2       36.88       37.25      3.28 o 
   9  14   2       18.71       20.68      3.18 o 
  10  14   2      105.22       99.89      5.56 o 
  11  14   2        5.45        9.45      4.27 o 
   1  15   2      123.91      120.70      3.22 o 
   2  15   2      306.17      310.23      4.13 o 
   3  15   2      258.90      261.02      3.79 o 
   4  15   2       82.55       82.40      2.48 o 
   5  15   2      385.09      392.85      5.10 o 
   6  15   2      122.03      122.94      4.08 o 
   7  15   2      143.17      138.28      4.29 o 
   8  15   2        3.71        1.99      2.96 o 
   9  15   2       42.25       45.99      4.35 o 
  10  15   2        3.00        1.21      4.06 o 
  11  15   2       24.95       24.95      4.25 o 
   0  16   2      192.11      199.06      6.36 o 
   1  16   2      672.27      631.37      6.43 o 
   2  16   2      116.69      111.83      2.64 o 
   3  16   2      129.51      116.65      2.77 o 
   4  16   2      153.83      146.38      2.95 o 
   5  16   2       35.22       35.27      3.05 o 
   6  16   2       58.59       61.02      3.40 o 
   7  16   2       11.55       11.81      3.08 o 
   8  16   2        0.55        1.95      4.23 o 
   9  16   2      125.29      123.51      5.83 o 
  10  16   2        8.22        6.49      4.16 o 
   1  17   2      109.38      107.80      2.94 o 
   2  17   2      103.95       92.12      2.66 o 
   3  17   2       65.12       56.90      2.38 o 
   4  17   2       51.33       53.74      3.24 o 
   5  17   2      158.71      160.62      4.30 o 
   6  17   2       48.59       48.21      3.39 o 
   7  17   2      100.03       93.58      4.73 o 
   8  17   2       46.48       42.24      4.14 o 
   9  17   2       18.70       18.74      4.91 o 
  10  17   2        3.91        9.16      4.43 o 
   0  18   2       36.18       35.27      4.30 o 
   1  18   2       28.88       33.23      2.29 o 
   2  18   2       24.46       23.29      2.13 o 
   3  18   2       14.07       15.95      2.01 o 
   4  18   2      111.82       99.87      3.74 o 
   5  18   2       39.50       40.40      4.17 o 
   6  18   2       20.34       20.99      4.22 o 
   7  18   2        7.83        9.49      4.20 o 
   8  18   2        2.57        5.82      4.38 o 
   9  18   2       45.83       45.08      5.03 o 
  10  18   2       19.99       20.13      4.57 o 
   1  19   2       30.12       32.86      2.52 o 
   2  19   2      158.51      147.93      3.25 o 
   3  19   2      223.55      209.99      4.24 o 
   4  19   2      181.02      182.86      5.91 o 
   5  19   2      143.66      135.87      5.27 o 
   6  19   2       42.14       48.13      4.48 o 
   7  19   2       73.31       73.99      5.14 o 
   8  19   2       15.25       19.02      4.63 o 
   9  19   2       19.85       20.12      4.20 o 
   0  20   2      377.42      356.41      7.35 o 
   1  20   2       89.41       85.34      3.12 o 
   2  20   2       54.81       53.67      4.15 o 
   3  20   2       61.43       70.23      4.67 o 
   4  20   2        1.02        0.36      3.64 o 
   5  20   2       26.55       28.62      4.29 o 
   6  20   2        5.21        7.07      4.20 o 
   7  20   2        3.29        6.55      4.18 o 
   8  20   2       91.97       91.34      5.16 o 
   1  21   2       16.36       17.28      2.75 o 
   2  21   2       91.97       80.72      4.55 o 
   3  21   2       23.58       19.80      3.89 o 
   4  21   2      156.77      153.09      5.77 o 
   5  21   2       20.38       24.11      4.39 o 
   6  21   2       98.87       99.33      5.50 o 
   7  21   2        6.43        9.53      4.13 o 
   8  21   2       91.09       85.20      5.41 o 
   0  22   2      125.70      133.77      5.45 o 
   1  22   2       28.21       30.31      4.36 o 
   2  22   2       71.28       73.11      5.93 o 
   3  22   2       18.01       23.14      4.48 o 
   4  22   2       77.58       74.85      4.93 o 
   5  22   2        0.19        0.64      4.14 o 
   6  22   2        3.31        2.04      3.90 o 
   7  22   2       19.84       22.30      4.81 o 
   1  23   2        1.16        6.43      4.40 o 
   2  23   2      100.57      101.90      6.39 o 
   3  23   2        5.73        8.11      4.89 o 
   4  23   2        1.66        1.89      3.79 o 
   5  23   2        4.06        6.83      3.99 o 
   6  23   2       76.51       78.81      5.38 o 
   0  24   2      136.56      127.08      8.13 o 
   1  24   2       26.41       24.73      4.64 o 
   2  24   2      104.09      107.98      6.25 o 
   3  24   2       28.30       34.90      5.28 o 
   4  24   2       37.18       30.29      4.62 o 
   5  24   2       12.96       13.38      4.32 o 
   1  25   2        3.63        6.30      4.63 o 
   2  25   2        5.76        9.27      4.87 o 
   3  25   2       29.09       25.99      5.51 o 
   2   0   3      214.75      192.33      3.36 o 
   4   0   3     3435.91     3469.95     12.61 o 
   6   0   3      400.28      400.29      5.38 o 
   8   0   3      357.35      342.04      4.86 o 
  10   0   3       26.46       30.20      4.40 o 
  12   0   3       14.70       11.36      4.34 o 
   0   1   3     1611.96     1698.08     10.32 o 
   1   1   3     1054.95     1172.24      4.94 o 
   2   1   3      154.84      151.50      2.31 o 
   3   1   3       35.25       36.82      1.17 o 
   4   1   3      406.06      466.46      5.47 o 
   5   1   3      208.31      226.35      3.09 o 
   6   1   3      134.93      135.63      2.65 o 
   7   1   3      174.08      174.53      2.72 o 
   8   1   3        2.03        2.63      1.58 o 
   9   1   3       61.70       57.64      2.15 o 
  10   1   3      221.66      205.91      4.45 o 
  11   1   3       13.02       12.76      2.88 o 
  12   1   3       56.59       55.48      3.59 o 
  13   1   3        4.05        5.37      3.24 o 
   1   2   3       50.23       51.80      0.95 o 
   2   2   3      337.20      322.72      2.24 o 
   3   2   3     1732.50     1919.03     12.35 o 
   4   2   3      112.50      101.50      1.93 o 
   5   2   3      156.91      146.56      2.40 o 
   6   2   3      571.25      547.76      4.96 o 
   7   2   3       60.47       57.86      2.02 o 
   8   2   3      423.37      408.00      4.13 o 
   9   2   3      105.80      107.08      2.94 o 
  10   2   3      123.48      121.30      3.88 o 
  11   2   3        8.68        9.13      2.97 o 
  12   2   3        2.75        4.93      3.00 o 
  13   2   3        0.30       -0.44      3.55 o 
   0   3   3       28.26       31.32      1.02 o 
   1   3   3      817.57      842.08      4.05 o 
   2   3   3      999.00     1054.55      7.74 o 
   3   3   3      205.65      207.55      2.20 o 
   4   3   3       69.35       71.60      1.78 o 
   5   3   3      379.52      387.17      3.40 o 
   6   3   3      263.15      251.13      4.61 o 
   7   3   3      253.83      243.99      2.93 o 
   8   3   3       87.19       89.04      2.93 o 
   9   3   3      162.41      156.51      3.80 o 
  10   3   3        2.05        5.89      2.67 o 
  11   3   3       41.24       41.79      3.29 o 
  12   3   3       11.35       12.55      3.50 o 
  13   3   3       47.16       45.03      4.61 o 
   1   4   3      232.71      236.99      3.26 o 
   2   4   3       64.13       66.93      0.98 o 
   3   4   3      209.89      200.56      1.91 o 
   4   4   3      182.43      185.54      2.54 o 
   5   4   3      261.75      241.71      2.81 o 
   6   4   3       52.28       46.65      2.04 o 
   7   4   3      654.89      642.08      4.64 o 
   8   4   3      429.24      417.42      4.14 o 
   9   4   3        2.77        4.37      2.60 o 
  10   4   3        6.10        8.84      2.76 o 
  11   4   3        9.06       11.94      3.07 o 
  12   4   3       13.18       14.21      3.35 o 
  13   4   3       15.74       19.38      4.15 o 
   0   5   3      208.96      213.20      2.58 o 
   1   5   3     1427.34     1445.49      5.09 o 
   2   5   3        3.36        2.51      0.58 o 
   3   5   3      254.23      243.52      2.01 o 
   4   5   3      216.74      228.96      3.67 o 
   5   5   3      165.04      158.05      2.28 o 
   6   5   3       14.42       15.84      1.84 o 
   7   5   3      320.70      307.63      4.03 o 
   8   5   3      132.05      127.56      3.41 o 
   9   5   3       93.38       89.48      3.62 o 
  10   5   3       16.26       18.43      3.07 o 
  11   5   3       82.56       86.71      3.63 o 
  12   5   3        6.70        8.60      3.30 o 
  13   5   3       19.69       29.67      4.61 o 
   1   6   3      213.37      240.53      4.37 o 
   2   6   3       66.39       62.23      1.52 o 
   3   6   3       17.71       16.60      1.04 o 
   4   6   3       51.38       52.46      1.57 o 
   5   6   3      475.07      474.01      3.64 o 
   6   6   3       90.33       81.80      2.42 o 
   7   6   3      366.49      364.34      4.31 o 
   8   6   3        2.08        5.49      2.35 o 
   9   6   3      341.23      341.99      5.04 o 
  10   6   3        0.51        1.98      2.64 o 
  11   6   3       32.90       32.97      3.54 o 
  12   6   3       28.08       31.25      4.56 o 
   0   7   3      717.86      765.92      6.46 o 
   1   7   3      350.50      293.22      3.43 o 
   2   7   3      640.88      649.91      4.18 o 
   3   7   3      103.56       89.88      2.15 o 
   4   7   3       70.18       65.30      1.56 o 
   5   7   3      105.74      104.52      3.54 o 
   6   7   3      212.91      207.83      3.40 o 
   7   7   3      212.60      217.76      3.88 o 
   8   7   3       92.65       87.67      3.45 o 
   9   7   3       27.62       31.35      3.17 o 
  10   7   3        3.82        4.57      2.86 o 
  11   7   3      102.52      101.28      5.18 o 
  12   7   3       32.39       38.91      4.76 o 
   1   8   3      600.39      620.57      4.70 o 
   2   8   3       23.05       27.86      1.49 o 
   3   8   3       42.92       38.64      1.19 o 
   4   8   3      101.42      104.93      1.85 o 
   5   8   3      319.37      307.20      5.65 o 
   6   8   3       49.68       49.05      2.27 o 
   7   8   3       31.90       26.19      2.38 o 
   8   8   3      432.09      399.37      5.44 o 
   9   8   3       51.57       51.95      3.29 o 
  10   8   3       24.35       21.00      3.70 o 
  11   8   3        6.96       13.15      3.95 o 
  12   8   3        1.96        3.01      4.13 o 
   0   9   3      541.83      551.93      4.59 o 
   1   9   3      207.95      216.69      2.68 o 
   2   9   3      478.97      467.01      5.16 o 
   3   9   3      312.43      290.18      3.77 o 
   4   9   3      187.15      160.64      3.07 o 
   5   9   3       93.27       95.71      3.36 o 
   6   9   3       25.53       23.88      1.81 o 
   7   9   3      118.50      108.20      3.74 o 
   8   9   3      216.88      205.65      4.32 o 
   9   9   3       64.90       64.02      4.49 o 
  10   9   3       56.28       68.31      4.85 o 
  11   9   3       38.40       40.61      4.62 o 
  12   9   3       51.60       52.96      5.04 o 
   1  10   3       67.06       72.77      1.92 o 
   2  10   3      637.29      640.27      4.28 o 
   3  10   3      269.31      242.64      3.61 o 
   4  10   3      172.78      173.22      3.80 o 
   5  10   3       84.88       84.26      3.30 o 
   6  10   3      365.24      329.11      6.00 o 
   7  10   3       64.69       60.07      2.54 o 
   8  10   3       23.84       25.52      3.75 o 
   9  10   3       25.63       22.97      3.82 o 
  10  10   3        0.28        3.48      3.99 o 
  11  10   3        2.72        4.76      4.01 o 
  12  10   3        3.51        9.98      4.77 o 
   0  11   3     1741.05     1656.54     17.58 o 
   1  11   3      190.44      181.33      3.21 o 
   2  11   3      844.11      826.33      7.68 o 
   3  11   3       47.87       39.02      2.32 o 
   4  11   3       51.94       45.87      2.91 o 
   5  11   3       16.33       15.04      2.71 o 
   6  11   3      339.58      320.81      5.15 o 
   7  11   3       48.51       50.19      3.58 o 
   8  11   3       59.76       62.36      4.45 o 
   9  11   3       23.90       21.27      4.10 o 
  10  11   3      214.70      200.91      6.18 o 
  11  11   3        6.93       10.08      4.30 o 
   1  12   3      247.57      236.62      2.68 o 
   2  12   3       44.06       39.85      1.63 o 
   3  12   3       38.46       39.88      2.70 o 
   4  12   3      175.80      183.81      4.02 o 
   5  12   3      284.74      273.58      4.72 o 
   6  12   3      193.18      189.92      4.38 o 
   7  12   3        7.05        3.12      2.90 o 
   8  12   3       19.24       23.31      3.40 o 
   9  12   3       10.84        7.64      3.90 o 
  10  12   3       26.86       31.19      4.55 o 
  11  12   3        7.54       10.33      4.12 o 
   0  13   3     1121.50     1023.20     15.54 o 
   1  13   3       18.05       19.80      1.69 o 
   2  13   3       19.26       19.25      2.34 o 
   3  13   3       62.16       65.40      3.15 o 
   4  13   3      148.07      121.58      3.59 o 
   5  13   3      115.71      116.29      3.68 o 
   6  13   3        3.52        3.48      2.71 o 
   7  13   3        4.31        8.76      3.17 o 
   8  13   3       49.20       46.63      3.75 o 
   9  13   3        3.74        6.11      3.27 o 
  10  13   3       14.34       16.49      3.57 o 
  11  13   3       23.99       27.89      4.50 o 
   1  14   3       16.48       15.55      1.29 o 
   2  14   3      179.56      173.56      3.51 o 
   3  14   3      264.78      266.95      4.53 o 
   4  14   3       59.62       60.62      3.26 o 
   5  14   3      142.91      147.76      4.09 o 
   6  14   3       87.14       88.64      3.53 o 
   7  14   3       34.40       41.10      3.60 o 
   8  14   3       42.28       43.12      3.83 o 
   9  14   3        8.63       12.27      3.25 o 
  10  14   3       10.73       13.15      3.48 o 
  11  14   3       40.23       40.24      4.96 o 
   0  15   3       71.44       62.40      4.12 o 
   1  15   3      464.85      434.78      5.70 o 
   2  15   3      157.21      141.93      3.69 o 
   3  15   3      383.18      361.03      5.20 o 
   4  15   3      126.66      125.03      3.76 o 
   5  15   3        8.98       11.41      2.63 o 
   6  15   3       81.41       78.46      3.58 o 
   7  15   3        7.90        8.82      3.12 o 
   8  15   3       26.52       25.92      3.34 o 
   9  15   3       55.86       55.03      4.17 o 
  10  15   3       18.97       17.68      4.21 o 
   1  16   3        6.99        6.87      2.63 o 
   2  16   3       21.82       19.28      2.67 o 
   3  16   3      156.84      149.09      3.92 o 
   4  16   3       88.91       87.62      3.43 o 
   5  16   3      159.41      168.81      4.31 o 
   6  16   3       12.10       13.43      3.00 o 
   7  16   3      181.95      184.62      5.22 o 
   8  16   3       21.91       20.53      3.50 o 
   9  16   3       41.76       37.67      4.43 o 
  10  16   3       60.98       59.65      5.98 o 
   0  17   3       41.40       40.81      5.79 o 
   1  17   3       90.42       94.06      2.75 o 
   2  17   3        1.90        3.28      2.69 o 
   3  17   3      112.84      114.06      3.72 o 
   4  17   3        8.65        8.77      2.63 o 
   5  17   3        4.28        5.28      2.74 o 
   6  17   3       15.59       22.04      3.29 o 
   7  17   3        8.52       14.04      3.15 o 
   8  17   3        3.66        2.99      3.95 o 
   9  17   3       55.24       60.51      5.48 o 
   1  18   3       34.14       39.82      3.10 o 
   2  18   3       60.93       59.17      3.50 o 
   3  18   3      106.20      106.59      3.74 o 
   4  18   3       41.97       43.00      3.12 o 
   5  18   3       77.69       78.57      3.62 o 
   6  18   3       35.91       40.94      3.55 o 
   7  18   3       83.10       87.13      5.48 o 
   8  18   3       14.42       19.07      4.71 o 
   9  18   3       67.66       66.15      5.22 o 
   0  19   3        4.55        6.22      3.74 o 
   1  19   3      176.29      178.21      4.61 o 
   2  19   3       59.17       63.20      3.70 o 
   3  19   3       16.40       15.16      2.78 o 
   4  19   3       10.95       11.46      2.81 o 
   5  19   3       25.21       23.38      4.45 o 
   6  19   3       39.33       40.24      4.86 o 
   7  19   3       33.29       38.62      4.45 o 
   8  19   3       22.26       27.53      4.29 o 
   1  20   3        5.61        6.96      2.79 o 
   2  20   3      100.50      104.83      4.23 o 
   3  20   3       31.10       29.83      3.39 o 
   4  20   3       99.03       93.86      4.61 o 
   5  20   3       75.70       82.87      5.38 o 
   6  20   3       87.82       91.27      5.45 o 
   7  20   3       32.27       31.76      4.74 o 
   8  20   3       80.03       89.99      5.68 o 
   0  21   3      128.85      116.24      6.42 o 
   1  21   3        3.53        3.29      2.77 o 
   2  21   3       63.38       65.02      4.37 o 
   3  21   3       19.11       20.16      3.96 o 
   4  21   3       32.35       35.93      3.92 o 
   5  21   3        5.22        7.33      4.19 o 
   6  21   3       16.15       23.56      4.60 o 
   7  21   3       32.58       32.26      4.67 o 
   1  22   3       23.76       21.90      3.36 o 
   2  22   3        4.00        5.36      3.86 o 
   3  22   3       22.97       18.86      4.41 o 
   4  22   3       99.86      103.85      5.57 o 
   5  22   3        2.75        4.10      4.08 o 
   6  22   3       51.85       39.20      4.98 o 
   0  23   3       60.17       51.86      6.55 o 
   1  23   3       11.74       16.13      3.77 o 
   2  23   3       56.37       52.05      4.79 o 
   3  23   3       40.66       39.41      4.51 o 
   4  23   3       11.95       13.88      5.15 o 
   5  23   3       27.11       25.46      4.84 o 
   1  24   3       18.85       21.36      4.45 o 
   2  24   3       16.48       17.11      5.12 o 
   3  24   3        3.97        2.25      5.35 o 
   0   0   4     2332.66     2486.42     34.56 o 
   2   0   4      910.99      905.64     10.75 o 
   4   0   4      335.37      315.18      4.39 o 
   6   0   4      101.01       96.75      3.48 o 
   8   0   4      310.04      321.90      6.47 o 
  10   0   4      115.62      129.66      5.30 o 
  12   0   4       36.42       40.96      4.73 o 
   1   1   4       12.06       13.52      1.18 o 
   2   1   4      254.07      255.76      2.83 o 
   3   1   4      138.78      152.11      2.60 o 
   4   1   4      384.22      388.89      3.73 o 
   5   1   4      198.21      214.57      2.91 o 
   6   1   4      250.57      257.47      3.36 o 
   7   1   4      137.95      124.67      2.87 o 
   8   1   4      207.92      203.50      5.65 o 
   9   1   4       10.64        7.77      2.40 o 
  10   1   4       23.76       28.78      2.82 o 
  11   1   4       35.13       33.17      3.04 o 
  12   1   4        8.54        7.23      3.48 o 
   0   2   4      626.88      607.90      4.45 o 
   1   2   4      276.43      287.29      2.86 o 
   2   2   4      217.90      219.00      2.47 o 
   3   2   4      141.92      148.79      2.25 o 
   4   2   4      113.35      107.77      2.45 o 
   5   2   4       78.27       75.84      2.17 o 
   6   2   4      147.02      144.83      3.17 o 
   7   2   4       38.52       37.77      2.22 o 
   8   2   4       10.31       11.09      2.27 o 
   9   2   4       31.20       32.59      2.73 o 
  10   2   4       52.18       56.61      3.06 o 
  11   2   4       26.03       32.18      3.55 o 
  12   2   4       35.47       32.75      3.77 o 
   1   3   4      362.92      373.89      2.50 o 
   2   3   4      223.70      227.85      2.17 o 
   3   3   4      272.06      259.28      2.31 o 
   4   3   4      507.14      480.90      3.68 o 
   5   3   4       25.83       33.61      1.82 o 
   6   3   4      896.75      845.97      9.41 o 
   7   3   4      104.53       99.15      2.62 o 
   8   3   4       17.53       17.09      2.24 o 
   9   3   4       84.66       82.83      3.14 o 
  10   3   4       21.40       23.75      2.70 o 
  11   3   4       12.25       10.16      3.38 o 
  12   3   4        6.04        6.60      3.72 o 
   0   4   4      212.98      229.80      2.89 o 
   1   4   4      744.31      728.96      6.44 o 
   2   4   4     1123.20     1053.70      7.76 o 
   3   4   4     1139.75     1141.57      5.91 o 
   4   4   4       15.65       14.73      1.62 o 
   5   4   4       54.08       53.54      1.83 o 
   6   4   4       15.88       19.18      1.81 o 
   7   4   4        1.93        3.57      1.88 o 
   8   4   4       36.09       37.81      2.42 o 
   9   4   4       43.99       44.85      2.74 o 
  10   4   4       30.73       31.71      3.46 o 
  11   4   4       37.11       43.46      4.22 o 
  12   4   4       18.39       18.18      3.65 o 
   1   5   4       59.30       57.72      1.63 o 
   2   5   4       11.29       10.63      0.65 o 
   3   5   4      407.07      415.74      2.55 o 
   4   5   4      301.35      286.63      2.51 o 
   5   5   4     1066.24     1036.03      6.80 o 
   6   5   4      136.71      123.65      2.35 o 
   7   5   4      239.73      224.83      5.98 o 
   8   5   4       42.72       43.85      2.28 o 
   9   5   4       55.89       55.74      3.51 o 
  10   5   4        5.77        7.36      3.23 o 
  11   5   4        0.45        5.21      3.38 o 
  12   5   4        0.41        1.06      3.26 o 
   0   6   4      220.83      210.86      2.78 o 
   1   6   4      374.95      342.15      2.78 o 
   2   6   4       90.83      101.96      2.12 o 
   3   6   4       47.57       44.49      1.30 o 
   4   6   4       45.70       43.53      1.51 o 
   5   6   4      120.81      118.61      2.76 o 
   6   6   4       34.86       33.47      1.64 o 
   7   6   4      155.63      138.27      2.85 o 
   8   6   4        8.39        9.19      2.65 o 
   9   6   4       73.09       78.25      3.86 o 
  10   6   4       16.51       18.88      3.39 o 
  11   6   4      135.70      137.62      5.01 o 
  12   6   4        2.78        6.51      4.10 o 
   1   7   4       57.21       55.60      1.67 o 
   2   7   4       71.42       73.57      2.06 o 
   3   7   4      467.08      486.52      4.60 o 
   4   7   4      100.67       98.00      2.23 o 
   5   7   4      140.52      142.74      3.30 o 
   6   7   4       16.91       13.29      2.34 o 
   7   7   4       22.13       25.29      2.69 o 
   8   7   4       51.80       52.14      3.15 o 
   9   7   4       46.90       52.74      4.24 o 
  10   7   4       16.95       19.03      3.89 o 
  11   7   4        1.54        4.27      3.88 o 
   0   8   4       19.85       19.93      1.89 o 
   1   8   4      206.34      186.88      2.97 o 
   2   8   4      401.28      401.97      5.39 o 
   3   8   4      550.55      535.32      4.89 o 
   4   8   4       76.65       80.48      2.76 o 
   5   8   4       49.95       44.46      2.47 o 
   6   8   4        2.98        3.59      2.27 o 
   7   8   4        1.17        2.86      2.66 o 
   8   8   4       70.10       65.43      3.84 o 
   9   8   4       84.79       86.21      4.61 o 
  10   8   4       51.33       47.18      4.45 o 
  11   8   4       25.95       30.77      4.57 o 
   1   9   4      205.78      190.65      3.49 o 
   2   9   4       61.69       59.84      2.62 o 
   3   9   4       36.33       31.26      2.31 o 
   4   9   4      293.26      283.39      3.94 o 
   5   9   4      196.75      176.90      4.07 o 
   6   9   4      163.54      168.13      4.09 o 
   7   9   4      170.65      168.08      4.40 o 
   8   9   4       52.38       59.73      3.94 o 
   9   9   4       19.12       22.71      3.93 o 
  10   9   4       25.83       27.20      4.42 o 
  11   9   4        4.63        6.19      4.06 o 
   0  10   4      547.94      530.86      5.80 o 
   1  10   4     1167.35     1157.83      8.76 o 
   2  10   4      826.92      797.24     12.71 o 
   3  10   4      157.15      158.56      3.21 o 
   4  10   4       57.17       55.94      2.51 o 
   5  10   4       12.36       10.92      2.20 o 
   6  10   4       32.14       32.21      2.92 o 
   7  10   4        0.09        2.34      2.88 o 
   8  10   4      109.79       99.87      4.65 o 
   9  10   4        2.39        0.46      3.60 o 
  10  10   4       96.86      103.38      5.34 o 
  11  10   4        2.99        6.70      4.34 o 
   1  11   4      219.88      214.49      3.44 o 
   2  11   4      102.43       91.06      2.86 o 
   3  11   4      170.02      159.73      3.24 o 
   4  11   4      259.15      229.26      7.11 o 
   5  11   4        9.01        8.74      2.69 o 
   6  11   4      145.17      148.44      4.20 o 
   7  11   4        8.68        7.87      2.81 o 
   8  11   4      141.14      123.40      4.53 o 
   9  11   4        7.02        6.34      3.58 o 
  10  11   4       15.87       17.35      3.68 o 
  11  11   4        8.37        7.60      4.24 o 
   0  12   4      198.05      189.59      4.56 o 
   1  12   4       12.85       16.51      1.84 o 
   2  12   4      452.12      421.81      4.68 o 
   3  12   4       27.93       28.26      2.11 o 
   4  12   4      109.99      110.93      3.63 o 
   5  12   4        9.84        9.07      2.70 o 
   6  12   4       19.10       24.29      3.02 o 
   7  12   4        5.23        7.83      2.93 o 
   8  12   4        0.28       -0.05      3.18 o 
   9  12   4       15.35       13.39      3.69 o 
  10  12   4       35.85       38.57      3.77 o 
   1  13   4       40.91       38.58      2.02 o 
   2  13   4       54.49       53.85      2.37 o 
   3  13   4       69.40       73.50      3.62 o 
   4  13   4      132.39      135.88      3.97 o 
   5  13   4       91.82       91.22      3.69 o 
   6  13   4      204.67      206.26      4.74 o 
   7  13   4       44.02       45.37      3.30 o 
   8  13   4       43.25       44.59      3.79 o 
   9  13   4       22.87       29.90      3.91 o 
  10  13   4       33.85       34.88      3.93 o 
   0  14   4      338.06      322.00     11.05 o 
   1  14   4      338.44      320.53      6.34 o 
   2  14   4       72.98       67.94      3.67 o 
   3  14   4       32.36       33.29      3.44 o 
   4  14   4       85.06       79.50      3.57 o 
   5  14   4        6.83        6.28      2.80 o 
   6  14   4       26.39       22.97      3.15 o 
   7  14   4       30.89       28.61      3.19 o 
   8  14   4       25.38       30.68      3.47 o 
   9  14   4       34.02       31.89      3.92 o 
  10  14   4       59.90       58.02      4.27 o 
   1  15   4       31.28       33.04      2.39 o 
   2  15   4       43.45       45.94      3.31 o 
   3  15   4      223.32      219.69      6.15 o 
   4  15   4       55.42       59.70      3.30 o 
   5  15   4       81.69       77.50      3.69 o 
   6  15   4       44.77       38.73      3.35 o 
   7  15   4       52.05       48.75      3.66 o 
   8  15   4        9.31       10.86      3.54 o 
   9  15   4       14.05       16.78      3.50 o 
   0  16   4       12.05       11.01      3.77 o 
   1  16   4       31.61       33.85      3.08 o 
   2  16   4       19.25       19.14      2.42 o 
   3  16   4       85.25       87.56      4.06 o 
   4  16   4       37.48       38.76      3.21 o 
   5  16   4        3.78        5.55      2.73 o 
   6  16   4       42.39       39.00      3.43 o 
   7  16   4       12.95       13.64      3.03 o 
   8  16   4        2.26        1.80      3.30 o 
   9  16   4       49.50       50.49      4.29 o 
   1  17   4       97.55       93.21      3.45 o 
   2  17   4       18.40       16.07      3.19 o 
   3  17   4       97.25       94.98      4.25 o 
   4  17   4        4.48        4.94      2.73 o 
   5  17   4      145.04      149.18      4.45 o 
   6  17   4        5.66        9.19      3.02 o 
   7  17   4       61.96       60.70      4.25 o 
   8  17   4       20.28       23.33      3.86 o 
   0  18   4       83.79       83.21      4.94 o 
   1  18   4       72.65       75.59      3.52 o 
   2  18   4       20.93       22.22      3.37 o 
   3  18   4      108.62      109.93      4.38 o 
   4  18   4       24.32       28.97      3.18 o 
   5  18   4       13.78       16.91      3.28 o 
   6  18   4       12.71       11.35      3.21 o 
   7  18   4        3.43        5.02      4.40 o 
   8  18   4        0.03        2.97      4.29 o 
   1  19   4        1.81        1.53      2.71 o 
   2  19   4       53.67       50.99      3.77 o 
   3  19   4       74.88       68.29      3.90 o 
   4  19   4       93.39       93.03      4.26 o 
   5  19   4       61.30       60.38      3.74 o 
   6  19   4        7.29       11.40      3.66 o 
   7  19   4       50.11       52.59      4.86 o 
   0  20   4      113.52      122.50      5.84 o 
   1  20   4       34.40       32.91      3.15 o 
   2  20   4       11.01       12.22      3.47 o 
   3  20   4       11.43       12.05      3.37 o 
   4  20   4       18.59       24.69      3.54 o 
   5  20   4       15.78       21.93      3.97 o 
   6  20   4       16.00       15.35      4.55 o 
   1  21   4        0.24        2.83      2.70 o 
   2  21   4        1.09       -0.30      3.16 o 
   3  21   4       10.97        8.69      4.10 o 
   4  21   4       68.53       71.06      5.21 o 
   5  21   4       25.45       20.77      3.64 o 
   0  22   4       35.54       33.96      4.56 o 
   1  22   4        7.32        6.37      2.79 o 
   2  22   4       61.37       59.68      4.89 o 
   3  22   4       13.71       11.31      4.47 o 
   4  22   4        5.05        6.42      4.12 o 
   1  23   4        2.29        3.45      3.57 o 
   2  23   4       17.72       18.39      4.65 o 
   2   0   5      179.05      177.17      3.15 o 
   4   0   5     1144.59     1139.39      8.92 o 
   6   0   5       47.49       48.39      2.94 o 
   8   0   5      103.64      106.96      6.79 o 
  10   0   5       24.08       23.14      5.19 o 
   0   1   5       58.42       53.87      1.78 o 
   1   1   5        3.77        3.96      0.94 o 
   2   1   5      709.62      713.21      4.20 o 
   3   1   5        9.56       10.69      1.63 o 
   4   1   5      139.17      134.81      2.79 o 
   5   1   5      277.71      263.37      3.79 o 
   6   1   5       74.61       68.83      2.31 o 
   7   1   5      207.24      186.01      4.01 o 
   8   1   5       71.92       68.08      2.78 o 
   9   1   5        5.91        5.54      2.72 o 
  10   1   5       31.49       36.79      4.04 o 
  11   1   5       16.01       14.95      3.91 o 
   1   2   5      447.62      434.04      3.20 o 
   2   2   5       29.99       31.93      1.63 o 
   3   2   5      115.23      118.96      2.26 o 
   4   2   5       31.32       29.94      1.90 o 
   5   2   5       36.81       38.68      2.40 o 
   6   2   5      199.91      179.41      3.63 o 
   7   2   5       47.66       45.93      2.23 o 
   8   2   5       28.92       30.42      2.65 o 
   9   2   5       36.19       42.02      3.25 o 
  10   2   5       44.60       42.09      3.43 o 
  11   2   5       23.06       19.36      4.06 o 
   0   3   5      992.06      908.17      7.56 o 
   1   3   5       61.35       64.25      1.18 o 
   2   3   5      248.25      245.51      2.30 o 
   3   3   5       67.37       74.38      2.00 o 
   4   3   5       68.70       65.27      2.10 o 
   5   3   5       48.03       46.10      2.07 o 
   6   3   5       74.47       75.05      2.45 o 
   7   3   5       32.20       33.79      2.52 o 
   8   3   5        5.03        6.20      2.30 o 
   9   3   5       20.46       23.64      2.96 o 
  10   3   5       16.30       18.99      3.17 o 
  11   3   5       20.51       22.08      3.23 o 
   1   4   5       28.60       28.55      1.38 o 
   2   4   5       31.27       30.81      0.95 o 
   3   4   5        5.80        5.81      1.46 o 
   4   4   5      267.91      268.35      3.31 o 
   5   4   5      421.16      393.84      4.91 o 
   6   4   5      268.91      246.40      3.66 o 
   7   4   5      299.06      286.57      6.64 o 
   8   4   5       89.93       83.60      3.09 o 
   9   4   5       47.28       48.47      2.93 o 
  10   4   5        5.81        7.76      2.95 o 
  11   4   5       12.76       14.42      3.44 o 
   0   5   5      347.28      344.58      4.59 o 
   1   5   5     1233.31     1193.29      6.67 o 
   2   5   5      157.15      157.47      2.94 o 
   3   5   5      220.83      202.69      2.54 o 
   4   5   5       13.90       20.87      1.81 o 
   5   5   5       34.05       33.08      1.95 o 
   6   5   5       37.18       38.98      2.20 o 
   7   5   5       89.67       91.80      2.75 o 
   8   5   5        9.59       14.02      2.44 o 
   9   5   5       33.25       32.99      2.99 o 
  10   5   5       14.45       17.44      3.20 o 
  11   5   5       30.92       31.09      3.70 o 
   1   6   5       61.67       58.62      1.96 o 
   2   6   5        7.05        3.95      2.02 o 
   3   6   5      139.59      146.42      3.15 o 
   4   6   5      197.63      191.18      3.18 o 
   5   6   5      117.45      116.98      2.78 o 
   6   6   5       88.22       93.64      2.80 o 
   7   6   5       98.73       90.32      3.28 o 
   8   6   5       24.31       23.19      2.62 o 
   9   6   5       16.34       17.78      2.93 o 
  10   6   5        2.58        3.75      3.21 o 
  11   6   5        0.92        2.39      3.40 o 
   0   7   5      118.51      123.06      3.43 o 
   1   7   5       32.58       31.57      1.81 o 
   2   7   5        6.65        7.77      2.00 o 
   3   7   5      123.82      114.31      3.01 o 
   4   7   5      201.94      195.89      5.06 o 
   5   7   5       43.24       44.68      2.71 o 
   6   7   5       83.88       77.21      3.68 o 
   7   7   5       11.32       13.20      2.53 o 
   8   7   5        7.81        8.68      2.69 o 
   9   7   5       29.99       26.96      3.26 o 
  10   7   5        9.35       11.42      3.61 o 
   1   8   5       15.21       15.02      1.72 o 
   2   8   5      161.73      156.36      3.23 o 
   3   8   5      512.30      486.55      6.77 o 
   4   8   5       81.65       88.26      3.24 o 
   5   8   5      150.84      149.54      4.51 o 
   6   8   5       35.61       31.81      2.69 o 
   7   8   5       21.46       22.05      2.99 o 
   8   8   5       17.66       16.68      3.15 o 
   9   8   5        8.89       11.69      2.94 o 
  10   8   5       10.97       16.51      3.75 o 
   0   9   5      265.97      251.43      4.64 o 
   1   9   5      193.45      196.33      3.08 o 
   2   9   5       36.85       38.78      2.48 o 
   3   9   5      480.41      465.65      5.02 o 
   4   9   5      132.45      123.95      4.49 o 
   5   9   5        6.47        7.86      2.39 o 
   6   9   5       59.76       48.77      2.75 o 
   7   9   5       21.51       22.09      2.96 o 
   8   9   5       25.83       20.31      3.05 o 
   9   9   5       23.08       22.20      3.48 o 
  10   9   5       55.21       60.31      4.20 o 
   1  10   5       62.59       60.26      2.25 o 
   2  10   5      531.28      518.79      5.20 o 
   3  10   5       14.81       13.70      2.26 o 
   4  10   5      107.45      117.13      3.46 o 
   5  10   5       23.37       21.33      2.55 o 
   6  10   5      192.73      187.59      5.17 o 
   7  10   5       25.91       30.02      3.16 o 
   8  10   5       25.84       28.51      3.32 o 
   9  10   5       34.46       37.28      3.93 o 
  10  10   5       11.17       14.54      3.69 o 
   0  11   5       14.80        9.73      2.52 o 
   1  11   5        6.48        7.21      1.78 o 
   2  11   5      186.35      184.14      3.45 o 
   3  11   5        1.74        2.78      2.03 o 
   4  11   5       81.10       71.24      3.08 o 
   5  11   5       37.48       34.30      3.25 o 
   6  11   5       41.49       40.43      3.25 o 
   7  11   5        4.82        7.67      2.98 o 
   8  11   5        8.26       11.37      3.43 o 
   9  11   5       63.12       59.96      4.12 o 
   1  12   5       17.73       15.99      1.88 o 
   2  12   5       12.11       14.60      2.13 o 
   3  12   5       15.04       14.53      2.22 o 
   4  12   5      123.38      130.22      4.37 o 
   5  12   5        0.13        2.48      2.97 o 
   6  12   5       61.11       59.47      3.57 o 
   7  12   5        3.11        5.82      3.15 o 
   8  12   5      107.94      112.08      4.42 o 
   9  12   5        6.15        5.25      3.51 o 
   0  13   5      257.44      229.73      5.77 o 
   1  13   5        6.09        7.68      1.79 o 
   2  13   5       42.58       45.21      2.92 o 
   3  13   5       43.50       44.40      2.93 o 
   4  13   5        9.84       11.95      3.33 o 
   5  13   5       41.45       36.56      3.28 o 
   6  13   5        6.00        6.96      2.93 o 
   7  13   5       39.91       43.04      3.69 o 
   8  13   5       23.14       18.82      3.29 o 
   9  13   5        9.67       11.01      3.34 o 
   1  14   5       10.17       10.40      2.16 o 
   2  14   5        4.65        5.88      2.47 o 
   3  14   5       48.92       47.19      3.10 o 
   4  14   5       63.11       61.82      3.72 o 
   5  14   5       20.54       20.74      3.09 o 
   6  14   5       45.98       38.01      3.30 o 
   7  14   5       37.59       34.51      3.39 o 
   8  14   5        5.68        6.59      3.41 o 
   0  15   5       20.49       26.36      3.90 o 
   1  15   5       38.19       34.77      2.82 o 
   2  15   5       59.64       57.15      3.09 o 
   3  15   5        7.18        8.80      2.74 o 
   4  15   5       22.74       29.41      3.48 o 
   5  15   5       40.24       39.03      3.91 o 
   6  15   5       20.84       23.07      3.34 o 
   7  15   5       26.19       25.92      3.45 o 
   8  15   5       16.52       14.61      3.44 o 
   1  16   5       29.15       35.67      2.93 o 
   2  16   5        2.05        4.09      3.16 o 
   3  16   5       17.71       14.74      3.37 o 
   4  16   5       22.97       25.93      3.68 o 
   5  16   5      130.05      137.52      4.97 o 
   6  16   5       25.47       24.24      3.30 o 
   7  16   5        2.73        5.20      3.27 o 
   0  17   5       10.72        9.38      3.82 o 
   1  17   5       35.96       41.28      2.99 o 
   2  17   5        0.15       -0.12      3.25 o 
   3  17   5       52.54       50.88      4.13 o 
   4  17   5       23.05       24.60      3.62 o 
   5  17   5       31.51       37.76      3.79 o 
   6  17   5        8.95       10.00      3.19 o 
   1  18   5        3.41        5.89      2.67 o 
   2  18   5        4.76        7.31      3.25 o 
   3  18   5       54.48       52.19      4.07 o 
   4  18   5        7.77        9.25      3.69 o 
   5  18   5       63.09       64.78      4.22 o 
   6  18   5        2.47        3.93      3.34 o 
   0  19   5       50.20       69.19      8.22 o 
   1  19   5       62.25       67.45      3.51 o 
   2  19   5       30.63       29.51      3.79 o 
   3  19   5        6.66        8.12      3.61 o 
   4  19   5        0.49        3.51      3.57 o 
   5  19   5        1.87        3.24      3.58 o 
   1  20   5        8.83        9.05      3.37 o 
   2  20   5        6.71        5.54      3.66 o 
   3  20   5        6.80        7.09      3.37 o 
   4  20   5       45.36       49.34      4.35 o 
   0  21   5       12.58        9.97      4.12 o 
   1  21   5        0.61        0.19      3.07 o 
   2  21   5       11.49       11.39      3.55 o 
   0   0   6      683.32      691.67     13.59 o 
   2   0   6       18.48       20.29      2.05 o 
   4   0   6        3.46        5.26      2.12 o 
   6   0   6        2.66        5.45      2.78 o 
   8   0   6      143.54      132.33      9.69 o 
   1   1   6       68.96       66.37      1.76 o 
   2   1   6       53.43       52.71      1.84 o 
   3   1   6       28.54       30.18      1.56 o 
   4   1   6       97.28       93.97      2.32 o 
   5   1   6       23.32       25.33      1.92 o 
   6   1   6       34.91       32.03      2.15 o 
   7   1   6       25.55       24.59      2.43 o 
   8   1   6        9.54       12.77      2.55 o 
   9   1   6       14.01       12.47      2.99 o 
   0   2   6      189.71      177.73      4.17 o 
   1   2   6      143.83      135.42      2.76 o 
   2   2   6      154.69      146.17      3.58 o 
   3   2   6        0.79        1.45      1.86 o 
   4   2   6       23.50       24.00      2.01 o 
   5   2   6        8.81        8.07      1.95 o 
   6   2   6       13.74       16.83      2.17 o 
   7   2   6       12.41       10.53      2.49 o 
   8   2   6        0.19        2.55      2.86 o 
   9   2   6       13.54       16.59      3.80 o 
   1   3   6      201.89      196.90      3.52 o 
   2   3   6      106.96       96.78      3.20 o 
   3   3   6       24.14       20.91      2.13 o 
   4   3   6        4.80        5.30      2.11 o 
   5   3   6       78.27       74.22      2.97 o 
   6   3   6      133.75      124.54      3.50 o 
   7   3   6       30.09       29.75      3.06 o 
   8   3   6       30.42       29.85      2.81 o 
   9   3   6       40.06       38.91      3.79 o 
   0   4   6      299.44      279.80      5.34 o 
   1   4   6      160.94      160.24      3.37 o 
   2   4   6      125.46      115.65      3.55 o 
   3   4   6      220.53      232.97      3.80 o 
   4   4   6       23.31       20.19      2.30 o 
   5   4   6       19.65       23.78      2.59 o 
   6   4   6       43.64       45.95      2.88 o 
   7   4   6       23.42       20.63      2.94 o 
   8   4   6       42.82       40.87      3.00 o 
   9   4   6       18.18       19.62      3.50 o 
   1   5   6      136.41      128.46      3.25 o 
   2   5   6        1.59        3.30      2.46 o 
   3   5   6      132.41      124.83      3.11 o 
   4   5   6       67.84       61.00      2.80 o 
   5   5   6      199.55      179.98      4.52 o 
   6   5   6       85.07       91.21      3.70 o 
   7   5   6       52.65       50.95      3.34 o 
   8   5   6        5.54        4.71      2.63 o 
   9   5   6       12.33       12.74      3.12 o 
   0   6   6       75.79       77.90      3.79 o 
   1   6   6      244.96      233.42      3.98 o 
   2   6   6       50.82       49.72      3.01 o 
   3   6   6       21.09       21.52      2.33 o 
   4   6   6       25.14       25.51      2.43 o 
   5   6   6       32.82       29.08      2.67 o 
   6   6   6        2.77        2.18      2.63 o 
   7   6   6       80.79       72.79      3.57 o 
   8   6   6        7.23        8.06      2.66 o 
   9   6   6       14.14       13.20      3.13 o 
   1   7   6        2.12        4.08      2.20 o 
   2   7   6       31.08       35.71      2.94 o 
   3   7   6       66.87       68.39      2.80 o 
   4   7   6       25.63       30.11      2.60 o 
   5   7   6        4.16        4.55      2.23 o 
   6   7   6       33.71       29.38      2.87 o 
   7   7   6        6.91        5.76      2.43 o 
   8   7   6       37.87       39.25      3.35 o 
   9   7   6       13.91       14.26      3.25 o 
   0   8   6      168.65      161.03      4.83 o 
   1   8   6       44.82       40.18      2.69 o 
   2   8   6       39.52       36.15      2.82 o 
   3   8   6       56.41       49.26      2.63 o 
   4   8   6       40.09       41.26      2.67 o 
   5   8   6       10.35       11.29      2.58 o 
   6   8   6        9.62        8.36      2.82 o 
   7   8   6        3.01        1.29      2.93 o 
   8   8   6        8.02        5.05      2.97 o 
   1   9   6       47.92       44.61      2.73 o 
   2   9   6       76.45       82.30      3.40 o 
   3   9   6       44.89       41.39      2.61 o 
   4   9   6       38.35       36.78      2.72 o 
   5   9   6       55.99       48.50      2.88 o 
   6   9   6       21.51       21.61      3.25 o 
   7   9   6       51.80       45.42      3.40 o 
   8   9   6        7.42       12.31      3.20 o 
   0  10   6       63.71       57.79      3.74 o 
   1  10   6       65.43       70.90      3.08 o 
   2  10   6      143.92      131.38      3.84 o 
   3  10   6        3.88        5.43      2.21 o 
   4  10   6       29.45       27.08      2.62 o 
   5  10   6        0.65        3.20      2.75 o 
   6  10   6        0.92        4.89      3.37 o 
   7  10   6        0.67        6.87      3.52 o 
   8  10   6       14.46       12.81      3.13 o 
   1  11   6       33.06       30.84      2.54 o 
   2  11   6       82.89       76.61      3.38 o 
   3  11   6       14.21       15.67      2.75 o 
   4  11   6      159.27      167.64      4.38 o 
   5  11   6       27.36       28.89      3.18 o 
   6  11   6      107.73      114.94      4.81 o 
   7  11   6        3.19        5.20      3.32 o 
   8  11   6       29.99       31.37      3.62 o 
   0  12   6      159.93      155.42      5.02 o 
   1  12   6       40.79       50.29      2.92 o 
   2  12   6       25.88       27.22      3.21 o 
   3  12   6       28.31       27.20      3.05 o 
   4  12   6        0.48        1.77      2.82 o 
   5  12   6        0.41        1.56      3.00 o 
   6  12   6        4.24        7.79      3.61 o 
   7  12   6        0.15        0.74      3.43 o 
   1  13   6        5.89        8.82      2.83 o 
   2  13   6        4.99        7.00      3.07 o 
   3  13   6        9.59        9.85      2.68 o 
   4  13   6       26.26       26.05      3.03 o 
   5  13   6       12.21       10.63      2.97 o 
   6  13   6       18.08       18.56      3.76 o 
   7  13   6       33.29       37.37      4.19 o 
   0  14   6        4.19        7.20      4.24 o 
   1  14   6       87.23       90.53      4.44 o 
   2  14   6       20.59       25.65      3.45 o 
   3  14   6       15.30       18.27      2.91 o 
   4  14   6       27.25       30.73      3.33 o 
   5  14   6       20.08       20.90      3.24 o 
   6  14   6       17.23       20.58      3.60 o 
   1  15   6       13.82       16.01      3.85 o 
   2  15   6       72.90       75.35      5.06 o 
   3  15   6       34.31       36.26      3.78 o 
   4  15   6        6.55        5.79      2.90 o 
   5  15   6       20.84       20.21      3.30 o 
   0  16   6       85.06       87.30      6.22 o 
   1  16   6       11.70       14.56      3.78 o 
   2  16   6       10.14       13.88      4.55 o 
   3  16   6       26.58       29.61      3.68 o 
   4  16   6       30.71       36.07      3.90 o 
   5  16   6        8.47        6.47      3.55 o 
   1  17   6       30.53       30.66      3.91 o 
   2  17   6        0.75        1.60      3.98 o 
   3  17   6       10.31       12.45      4.04 o 
   4  17   6        4.45        5.81      3.78 o 
   0  18   6       30.23       24.11      4.96 o 
   1  18   6       34.42       36.37      4.19 o 
   2  18   6       20.15       20.09      4.09 o 
   2   0   7       14.60       12.87      5.58 o 
   4   0   7      119.84      132.07      7.76 o 
   6   0   7       21.11       26.00      6.51 o 
   0   1   7       31.72       31.64      5.63 o 
   1   1   7       39.04       38.70      4.18 o 
   2   1   7       15.16       17.22      3.61 o 
   3   1   7       27.91       25.54      3.87 o 
   4   1   7       35.04       38.77      4.34 o 
   5   1   7       37.39       31.69      4.03 o 
   6   1   7       12.68       10.69      4.27 o 
   7   1   7       14.33       12.43      4.07 o 
   1   2   7       29.68       28.59      3.73 o 
   2   2   7        2.33        1.73      3.26 o 
   3   2   7       34.95       36.47      3.87 o 
   4   2   7       18.10       18.90      3.96 o 
   5   2   7        0.04       -2.69      3.57 o 
   6   2   7       56.42       57.61      4.53 o 
   7   2   7        4.93        6.08      4.22 o 
   0   3   7       20.56       13.98      5.04 o 
   1   3   7       34.80       31.33      3.95 o 
   2   3   7      104.18       94.98      4.63 o 
   3   3   7       27.28       26.08      3.71 o 
   4   3   7       17.86       15.48      3.79 o 
   5   3   7        4.05        5.73      3.76 o 
   6   3   7        4.70        8.74      4.18 o 
   7   3   7       11.51       11.91      4.09 o 
   1   4   7       26.37       26.54      3.71 o 
   2   4   7        9.45        9.74      3.45 o 
   3   4   7       20.31       20.86      3.45 o 
   4   4   7        4.90        5.49      3.49 o 
   5   4   7       35.81       30.69      4.24 o 
   6   4   7        1.39        4.69      4.12 o 
   7   4   7       58.58       48.89      4.51 o 
   0   5   7       29.43       31.86      3.36 o 
   1   5   7       58.90       63.21      2.59 o 
   2   5   7        0.23        1.74      2.13 o 
   3   5   7       41.23       41.88      2.99 o 
   4   5   7        5.35        8.29      2.81 o 
   5   5   7        1.00        0.82      2.76 o 
   6   5   7       12.30        9.24      3.00 o 
   7   5   7       21.49       24.55      3.71 o 
   1   6   7       32.94       30.86      2.36 o 
   2   6   7        1.94        4.18      2.28 o 
   3   6   7       16.62       16.81      2.84 o 
   4   6   7        5.37        6.38      2.75 o 
   5   6   7       44.04       41.48      3.38 o 
   6   6   7       13.52       13.47      3.00 o 
   7   6   7       12.48       11.62      3.25 o 
   0   7   7       47.19       58.90      3.95 o 
   1   7   7       18.47       21.46      2.34 o 
   2   7   7       23.72       31.25      2.67 o 
   3   7   7       13.18       10.93      2.76 o 
   4   7   7       17.95       20.24      2.76 o 
   5   7   7       17.44       16.67      3.13 o 
   6   7   7        6.10       10.21      3.52 o 
   1   8   7        7.85        9.00      2.25 o 
   2   8   7       38.14       37.43      2.87 o 
   3   8   7        0.53        1.34      2.69 o 
   4   8   7       21.68       21.32      3.08 o 
   5   8   7       17.33       18.75      3.65 o 
   6   8   7        9.55       11.93      3.56 o 
   0   9   7       77.63       73.08      4.17 o 
   1   9   7       16.08       18.33      2.48 o 
   2   9   7       23.41       28.59      2.83 o 
   3   9   7       40.65       38.99      3.08 o 
   4   9   7       11.39       13.59      3.41 o 
   5   9   7        3.71        4.85      3.24 o 
   6   9   7       12.15       11.58      3.47 o 
   1  10   7       26.30       28.62      2.67 o 
   2  10   7       45.60       46.51      3.02 o 
   3  10   7       18.23       22.05      3.49 o 
   4  10   7       41.19       40.37      3.74 o 
   5  10   7       26.51       30.82      3.79 o 
   0  11   7      127.97      132.07      5.11 o 
   1  11   7        6.97        7.23      2.73 o 
   2  11   7       85.00       87.63      3.96 o 
   3  11   7       10.32       14.01      3.37 o 
   4  11   7        9.67        8.35      3.33 o 
   5  11   7       39.62       44.87      4.33 o 
   1  12   7       29.49       34.53      3.66 o 
   2  12   7       41.63       43.89      3.53 o 
   3  12   7        6.37        6.44      3.42 o 
   4  12   7        4.38        6.57      3.49 o 
   0  13   7       38.21       38.59      5.29 o 
   1  13   7       16.53       13.47      3.23 o 
   2  13   7       10.09       10.46      3.67 o 
   3  13   7        2.39        2.91      3.89 o 
   1  14   7       10.59        7.90      3.22 o 
   2  14   7        6.69        5.88      3.56 o 
   0   0   8      136.67      128.48     11.58 o 
   2   0   8       62.78       63.11      6.69 o 
   4   0   8       12.91       14.74      5.88 o 
   1   1   8        0.68        2.92      3.44 o 
   2   1   8       31.24       33.24      4.10 o 
   3   1   8       24.06       22.04      4.10 o 
   4   1   8       14.24       17.02      3.93 o 
   0   2   8        5.41        2.53      5.35 o 
   1   2   8       58.97       60.21      4.81 o 
   2   2   8       28.29       24.20      4.55 o 
   3   2   8        8.05        9.73      4.10 o 
   1   3   8       11.16       11.52      4.21 o 
   2   3   8       38.95       40.47      4.45 o 
   3   3   8       14.31       12.75      3.99 o 
   0   4   8      108.92      111.36      7.31 o 
   1   4   8       32.78       34.10      4.23 o 
   2   4   8       20.63       19.30      4.18 o 
   3   4   8       14.77       15.68      4.06 o 
   1   5   8        7.10        9.52      3.78 o 
   2   5   8       11.20       11.67      3.90 o 
   3   5   8       42.16       54.37      5.08 o 
   0   6   8       88.68       94.48      7.45 o 
   1   6   8       61.68       62.08      4.74 o 
   2   6   8        9.59       12.36      3.96 o 
   1   7   8       18.48       22.86      4.32 o 
                                                 
